# Supplementary material for: The role of local wisdom ``Ugahari'' and the impact of internet and mobile technology on work-life-balance during COVID-19 outbreak: Data set from malaysian workers
Source: Data Brief. 2022 Jan 10;40:107779. doi: 10.1016/j.dib.2021.107779 (PMC8743796; doi:10.1016/j.dib.2021.107779)
Supplement: Supplementary file 1 [file mmc1.xlsx]

## Sheet: Imuted Data 22 June
Gender	Religion	Marital status	Race	Level of educational:	Number of children	Number of salary:	PE01	PE02	PE03	PE04	PE05	PE06	FL01	FL02	FL03	FL04	IN01	IN02	AU01	AU02	AU03	AU04	AU05	INT01	INT02	INT03	INT04	INT05	INT06	SS01	SS02	SS03	ICT01	ICT02	ICT03	ICT04	UG01	UG02	UG03	UG04	UG05	UG06	UG07	UG08	UG09
1	5	1	2	3	3	2	4	4	5	3	3	3	4	4	5	4	3	3	4	4	4	4	3	3	2	2	3	2	2	4	4	4	3	4	3	2	5	5	4	5	4	4	5	5	5
1	1	1	1	3	4	2	3	2	4	4	3	2	3	3	3	4	3	4	4	3	4	4	3	4	3	3	4	4	4	3	4	4	4	4	3	4	4	3	3	3	3	4	5	3	4
2	1	1	1	2	4	2	5	3	5	3	3	3	4	4	4	3	3	3	5	5	2	3	3	3	1	2	2	2	2	3	3	4	3	3	2	2	5	5	5	4	4	4	5	5	4
2	1	3	1	2	4	5	3	3	2	5	5	5	3	3	3	4	3	3	5	5	5	5	4	4	3	3	3	2	2	4	2	3	3	2	5	4	5	5	3	5	4	3	5	2	3
1	1	1	1	5	5	6	5	3	5	5	4	4	4	5	4	4	4	4	4	4	4	4	4	2	4	2	2	2	2	4	3	3	4	4	4	3	5	4	3	5	5	5	5	4	4
1	5	2	2	2	1	1	3	3	4	3	4	4	3	4	3	3	3	3	4	4	4	4	4	3	3	2	2	2	2	4	3	3	3	2	3	2	4	4	4	4	4	3	3	3	3
1	5	1	2	2	5	2	5	5	5	3	3	3	4	4	5	5	2	2	4	5	5	4	5	2	1	1	2	2	2	3	3	4	3	4	3	2	5	5	5	5	5	5	5	5	5
2	1	1	1	2	4	6	4	4.10777	4	4	4	4	4	4	4	4	4	4	4	4	4	4	4	3	3	3	3	2	2	4	4	3	3	3	5	3	4	4	3	4	4	3	3	2	3
2	1	1	1	2	6	2	3	3	3	3	3	3	3	2	3	3	3	3	3	3	3	3	3	3	3	3	3	3	2	4	4	3	2	2	5	2	4	4	4	4	4	4	4	4	4
2	1	1	1	2	3	2	3	3	4	4	4	3	4	4	4	5	5	5	4	3	4	3	4	3	4	4	2	2	2	1	1	1	3	4	4	4	5	5	5	4	3	3	3	5	4
2	5	2	2	2	1	1	4	2	4	5	4	2	2	5	4	2	5	4	1	5	5	4	5	1	3	2	2	2	2	4	2	2	2	3	4	2	5	5	5	5	4	4	5	5	4
1	5	1	2	3	1	3	3	4	4	5	5	4	5	4	4	4	4	4	4	4	4	4	4	2	2	2	3	2	2	4	2	2	5	3	5	4	4	4	4	3	2	2	2	4	2
1	1	1	1	2	3	3	4	4	2	4	4	4	4	4	4	4	4	2	2	2	2	2	2	2	4	4	2	2	2	2	2	2	3	2	4	4	4	3	4	4	2	2	4	4	2
1	1	3	1	2	3	1	3	3	3	3	3	3	4	4	3	4	3	3	3	3	3	3	3	3	2	2	2	2	2	3	3	3	2	2	2	2	4	4	3	4	4	4	4	2	3
1	1	1	1	2	6	1	4	4	4	4	4	2	4	4	4	4	4	4	4	4	4	4	4	2	3	4	4	2	2	4	2	3	3	3	2	2	4	4	3	3	3	3	1	3	3
2	1	2	1	3	1	2	4	4	4	5	5	4	4	4	4	5	5	4	4	4	4	3	4	3	4	5	2	2	3	2	2	1	3	3	3	4	4	4	2	3	3	2	3	4	3
1	1	1	1	3	2	5	5	5	4	5	5	3	5	5	2	4	4	4	4	4	4	4	4	2	2	2	3	3	2	4	4	4	4	2	4	4	5	4	5	4	3	3	5	3	4
1	1	1	1	5	1	2	4	4	3	4	3	4	4	3	4	4	4	3	4	4	4	3	2	3	3	3	2	2	2	3	2	2	4	2	4	2	3	3	3	4	5	5	5	3	3
1	1	1	1	2	4	6	4	4	3	4	4	4	5	5	5	5	3	3	5	5	5	5	5	2	2	2	2	2	2	3	3	2	2	2	4	3	4	4	4	4	3	4	4	3	3
1	4	1	3	3	3	3	3	3	3	4	4	2	3	4	4	4	4	4	2	3	3	3	4	2	3	4	3	3	4	2	2	2	3	4	3	3	5	5	5	4	4	4	4	4	4
1	1	1	1	2	4	1	5	5	5	3	3	3	3	3	4	4	3	3	3	3	3	3	3	3	3	3	3	3	3	3	3	3	3	3	2	2	5	5	5	5	5	5	5	5	4
1	1	1	1	3	1	1	4	5	5	4	3	3	3	5	5	4	3	4	4	4	3	3	3	3	4	4	3	4	3	5	3	3	4	2	3	1	5	4	5	4	4	4	4	5	4
1	1	1	1	3	1	2	5	3	3	4	3	3	4	5	4	5	4	3	4	4	4	3	4	2	2	2	2	2	2	4	3	3	3	2	3	2	4	4	4	4	4	4	4	4	4
1	1	1	1	3	4	2	4	4	4	4	4	4	4	4	4	4	4	4	4	4	3	4	4	2	4	3	4	2	3	4	4	4	4	3	2	2	5	5	5	4	4	4	4	4	4
2	1	1	1	2	4	2	3	4	4	5	5	5	5	4	4	5	5	4	4	4	5	4	3	2	4	4	2	1	1	2	2	2	3	3	3	3	4	4	4	4	3	4	5	5	4
1	1	1	1	3	1	2	4	4	4	4	4	4	3	4	4	4	3	3	3	3	3	3	3	3	3	3	3	3	3	3	3	3	2	2	3	3	4	4	4	4	4	4	4	4	4
2	1	1	1	2	3	2	3	4	4	4	3	3	4	4	4	4	3	3	5	5	5	4	4	2	3	4	4	4	4	3	3	3	3	3	3	1	4	3	5	4	4	4	5	3	1
2	1	1	1	3	1	3	4	4	4	4	4	4	4	4	4	4	4	4	4	4	4	2	4	2	2	2	4	4	4	4	2	2	3	3	3	2	4	4	4	4	4	4	4	2	4
2	5	2	2	1	1	1	4	5	4	3	1	1	4	4	2	4	3	3	4	5	5	4	3	3	2	2	2	2	2	4	4	4	2	2	2	2	5	5	5	4	4	5	4	4	4
1	5	2	2	2	1	1	5	4	4	5	5	5	2	5	4	5	4	4	5	4	2	2	2	4	5	5	5	5	5	5	2	2	2	2	5	5	4	5	4	2	2	2	5	1	5
2	1	2	1	2	1	2	4	4	4	3	3	3	4	4	2	3	2	2	2	2	2	2	2	2	2	2	2	2	2	4	4	4	4	2	3	2	4	4	4	4	4	4	4	4	4
1	5	2	2	2	1	1	4	4	4	5	5	4	4	5	4	5	5	5	4	4	4	3	5	2	4	4	2	2	2	1	1	1	2	2	5	3	4	4	4	4	4	4	5	2	4
1	2	2	2	3	1	1	3	3	3	3	3	2	3	3	3	3	3	3	3	3	3	3	3	2	3	3	3	3	3	3	3	3	3	2	4	3	3	3	3	3	3	3	4	3	3
2	1	3	1	5	1	2	5	4	4	5	4	4	3	3	4	4	4	2	5	5	5	5	5	1	3	2	1	1	1	1	2	2	5	5	5	3	4	3	4	3	4	4	4	4	4
1	2	1	2	3	4	6	4	4	4	5	4	4	5	5	5	5	4	4	4	4	4	4	4	2	2	2	1	1	1	4	2	4	3	3	5	4	5	4	4	4	4	4	4	4	4
1	5	1	2	2	3	5	3	4	3	5	4	4	5	5	4	3	4	3	4	4	4	3	5	1	1	1	3	2	2	2	2	1	3	3	3	3	3	4	3	3	3	3	2	1	2
2	1	1	1	2	4	6	4	4	3	4	4	4	4	4	4	4	2	2	4	4	4	2	4	2	2	2	2	2	2	4	3	4	4	3	4	3	4	4	4	4	4	4	4	4	4
1	5	1	2	2	3	2	3	4	3	4	3	4	4	4	3	3	3	3	4	4	3	3	4	2	3	3	3	2	2	4	3	3	2	2	2	4	4	3	3	4	4	4	4	4	3
1	1	2	1	2	1	1	3	3	3	4	4	4	4	3	4	4	4	3	4	3	4	5	4	4	4	5	4	5	4	2	2	1	2	2	4	3	4	3	3	3	2.67479	3	3	4	4
2	1	1	1	3	1	4	3	3	4	3	2	2	4	4	4	4	2	2	5	5	4	4	3	2	2	3	2	2	2	4	3	3	4	3	4	2	4	4	4	4	4	4	5	4	2
1	1	2	1	3	1	2	4	4	4	4	4	4	4	4	4	4	5	5	4	4	4	4	4	2	2	3	2	2	2	3	3	3	4	3	4	3	4	4	4	4	4	4	4	4	4
2	1	1	1	3	3	4	4	4	4	4	4	4	3	4	3	4	4	3	4	4	4	1	4	3	3	3	3	3	3	4	2	2	4	4	4	4	3	3	3	3	3	3	3	3	3
2	1	1	1	2	5	4	4	3	3	3	3	3	4	4	3	3	4	3	4	4	4	4	3	2	4	4	2	2	2	3	3	3	2	2	2	3	4	3	4	3	3	3	4	4	3
1	1	2	1	2	1	1	3	3	3	4	1	3	3	4	3	3	3	3	4	4	4	4	4	4	3	1	3	3	1	5	5	5	3	3	2	1	5	5	5	4	3	3	4	4	4
2	0	2	1	1	1	1	1	1	2	5	5	4	3	2	1	5	3	3	3	4	3	3	3	3	3	3	3	3	1	3	2	4	4	4	4	2.33563	4	4	3	4	4	3	3	3	3
2	1	2	1	1	1	1	4	4	4	1	1	1	3	5	3	3	3	3	4	4	4	4	4	3	4	4	3	3	3	5	3	4	3	3	3	1	3	3	3	3	3	3	3	3	3
1	1	2	1	2	1	1	4	4	4	4	4	4	4	4	4	4	4	4	4	4	4	4	4	4	4	4	4	4	4	4	4	4	4	4	4	4	4	4	4	4	4	4	4	4	4
2	4	2	3	2	1	1	4	3	5	4	3	3	4	2	3	4	3	3	3	3	3	4	4	3	4	4	3	3	3	3	1	3	3	3	2	2	3	2	3	3	3	3	3	3	3
2	1	2	1	2	1	1	3	3	3	5	4	5	2	3	3	3	4	3	5	5	5	3	4	2	3	3	3	3	3	2	2	2	3	3	3	4	4	4	4	2	2	3	4	4	4
1	1	2	1	2	1	1	5	5	4	3	2	2	5	5	4	4	3	3	2	2	2	1	2	2	3	2	3	2	3	3	2	2	2	4	3	2	3	4	4	3	3	3	4	4	4
2	5	2	2	2	1	1	5	5	5	5	5	5	5	2	5	4	2	4	4	4	5	4	3	3	3	4	4	4	4	4	3	3	3	4	4	4	4	4	4	4	4	4	4	4	4
2	1	2	1	2	1	1	4	2	3	3	4	4	3	3	3	4	5	4	4	4	4	3	2	4	2	2	3	3	4	4	4	4	3	4	5	4	3	3	3	3	4	4	5	5	5
1	1	1	1	4	3	1	4	4	4	4	4	4	4	5	4	4	2	3	3	4	4	3	4	2	3	2	2	2	2	4	3	3	4	4	4	3	4	4	4	5	4	5	4	4	4
1	1	1	1	2	5	3	5	5	5	5	4	5	5	5	5	5	5	5	5	5	4	4	4	4	3	3	3	2	1	4	3	4	4	5	5	5	5	5	5	4	3	3	3	3	3
2	1	1	1	5	1	3	3	3	3	5	3	4	5	2	3	3	4	4	4	4	4	3	3	2	4	2	2	2	2	4	4	4	3	3	3	3	5	5	4	4	4	4	4	3	3
1	5	2	2	1	1	1	5	4	2	3	4	4	4	3	3	4	3	3	4	4	3	4	4	2	2	2	2	2	2	3	3	3	3	2	4	3	5	4	4	4	3	3	3	4	4
1	1	1	1	2	4	2	3	2	1	4	3	3	3	4	3	3	3	3	3	2	3	3	3	2	3	3	2	1	1	3	4	4	3	2	4	3	3	4	3	3	3	3	3	3	3
1	5	2	2	1	1	1	4	4	5	3	4	4	4	4	3	4	3	5	4	4	4	3	5	5	4	3	5	5	5	5	4	5	4	3	4	5	4	5	4	1	3	3	4	5	3
2	1	1	1	2	1	1	4	5	5	3	3	2	3	2	2	4	3	3	3	3	3	3	3	3	3	3	3	3	3	3	3	3	3	3	3	3	3	3	3	3	3	3	3	3	3
2	1	2	1	2	1	1	5	4	3	4	2	1	3	3	3	3	3	2	3	3	3	3	3	2	3	3	2	2	2	3	2	2	3	2	3	2	4	5	3	5	4	4	3	3	3
1	1	1	1	1	2	1	4	4	4	4	4	4	3	3	2	3	2	4	4	4	3	3	4	4	3	3	4	4	4	4	3	3	4	4	3	3	2	3	3	3	4	4	3	3	3
1	1	2	1	2	1	1	5	4	4	5	3	2	3	4	4	4	4	3	4	4	5	4	4	3	4	4	3	4	3	5	5	3	5	3	3	2	5	4	5	4	5	5	4	5	5
1	5	2	2	1	1	1	1	1	1	1	1	1	2	2	2	2	1	1	3	3	3	1	1	1	1	1	1	1	1	1	1	1	2	1	3	1	1	1	1	1	1	1	1	1	1
2	5	2	2	1	1	1	3	1	3	5	3	4	3	3	2	4	5	5	2	3	4	2	3	3	1	5	3	1	3	3	3	4	3	3	4	2	5	5	5	3	3	3	4	4	5
2	1	2	1	2	1	1	3	3	4	5	5	5	3	4	3	4	3	3	4	4	4	4	3	3	3	4	3	3	4	3	4	4	4	4	4	4	5	5	3	5	5	5	4	5	5
1	1	1	1	1	2	2	3	5	5	5	5	3	5	5	1	1	1	1	5	5	5	5	5	3	3	2	1	1	1	3	2	2	5	3	5	3	4	5	3	3	3	5	5	4	5
1	1	1	1	1	4	1	3	3	3	4	3	2	3	3	4	3	3	3	4	4	4	4	3	4	3	3	2	2	2	2	3	3	5	5	5	5	3	3	3	3	3	3	4	4	4
2	0	2	2	2	1	3	3	3	3	3	3	3	3	3	3	3	3	3	3	3	3	3	3	3	2	2	2	2	2	3	3	3	4	4	4	4	4	4	4	3	3	3	3	2	2
2	1	2	0	1	1	1	2	3	1	4	3	2	3	3	3	3	2	1	4	3	4	5	3	3	4	4	3	4	4	2	2	4	1	3	2	2	4	4	4	2	3	4	2	1	1
1	1	2	1	2	1	1	3	5	4	4	1	1	4	5	5	5	5	5	4	4	5	2	3	2	3	2	3	2	1	4	5	5	3	2	3	2	4	3	2	3	3	2.84586	4	3	3
1	1	2	1	2	1	4	3	4	4	2	4	4	4	5	2	4	4	4	5	5	5	4	5	2	4	4	3	3	3	4	2	2	2	2	4	3	4	3	4	2	4	2	4	4	3
2	1	2	1	2	1	1	4	2	3	4	3	3	1	3	3	4	4	4	4	2	1	3	5	2	2	4	3	2	3	2	3	2	2	1	3	3	4	4	5	3	4	4	5	4	4
2	5	2	2	1	1	1	1	1	1	2	2	2	1	3	1	3	2	2	2	3	3	2	2	4	2	4	2	3	2	2	2	3	2	4	2	2	3	3	2	3	3	3	3	2	2
1	1	1	1	1	4	1	3	4	4	4	4	4	4	4	4	4	4	4	3	4	3	4	3	4	3	3	4	4	3	4	3	4	4	4	3	3	4	3	3	4	3	4	3	4	3
2	1	1	1	1	1	1	4	4	4	3	4	4	5	2	2	2	4	4	3	4	3	3	3	3	3	4	5	4	4	4	4	4	4	3	4	3	4	3	3	4	3	4	3	4	3
1	1	2	1	2	1	1	2	2	3	4	1	1	3	1	3	3	4	3	3	3	3	3	3	3	2	2	2	2	2	5	3	3	3	5	4	2	3	4	3	4	3	3	4	3	3
1	1	1	1	1	1	1	3	2	3	3	3	3	3	2	2	3	3	2	2	3	2	3	2	3	2	2	3	3	3	2	3	3	3	3	4	3	3	4	4	4	3	3	4	3	4
2	1	2	1	2	1	1	5	1	5	5	5	5	4	4	4	3	3	3	4	4	4	4	4	3	3	3	3	3	3	4	3	3	3	3	3	3	3	3	3	3	3	3	3	3	3
1	1	3	1	2	4	3	4	4	4	4	4	4	4	4	4	4	4	4	4	4	4	4	4	2	2	2	2	2	2	2	2	4	4	3	5	3	5	4	4	5	4	5	4	4	4
1	1	2	1	1	1	1	4	3	3	3	4	3	3	4	3	4	3	3	5	4	3	4	3	2	4	3	2	2	2	3	4	3	3	3	4	2	4	4	4	4	3	4	3	4	4
1	1	1	1	3	5	2	4	4	3	3	2	2	4	4	3	3	2	2	3	3	3	3	3	3	2	2	2	2	2	3	3	3	5	3	3	3	4	4	4	4	4	4	5	4	4
1	1	1	1	2	1	2	3	4	3	4	4	4	4	4	4	4	2	2	4	4	4	4	4	2	2	2	2	2	2	3	3	3	3	3	4	4	5	5	5	2	3	2	5	4	4
1	5	2	2	3	1	2	4	4	3	4	4	4	4	4	4	4	4	4	4	4	4	2	2	2	2	2	2	2	2	2	4	4	5	4	2	4	5	4	4	4	4	4	4	3	4
1	1	1	1	2	3	6	5	5	5	5	5	5	5	5	5	5	5	5	5	5	5	5	5	1	1	1	1	1	1	5	3	3	5	5	3	5	5	5	5	5	3	3	5	5	5
1	1	2	1	2	1	2	5	3	2	4	4	4	4	5	4	4	3	2	3	2	2	2	2	2	3	2	2	2	2	3	3	3	3	3	4	4	4	4	4	4	4	4	4	4	4
1	1	1	0	2	1	1	5	4	4	4	4	3	5	4	4	4	4	4	4	4	4	4	3	3	4	4	3	3	4	3	3	4	3	4	4	3	4	4	5	3	4	4	4	4	4
1	1	2	1	2	1	1	5	5	3	3	1	5	1	3	1	5	3	3	3	3	3	3	3	1	4	1	1	1	1	5	5	5	2	1	1	1	5.36381	5	5	5	3	5	5	3	3
1	5	1	2	1	5	3	5	5	5	4	3	3	5	4	4	4	4	4	5	5	4	5	4	5	4	3	4	4	4	4	4	4	4	3	4	3	4	3	4	3	4	4	4	4	3
1	1	1	1	2	2	4	4	4	4	4	5	5	4	3	4	5	4	4	5	5	5	5	4	1	2	1	1	1	1	4	3	4	2	3	5	4	5	5	5	4	4	4	2	3	4
1	1	2	1	2	1	2	5	1	1	1	1	1	5	5	5	5	5	5	5	5	5	4	3	4	4	4	4	4	4	2	3	1	3	2	4	4	5	3	4	1	1	1	2	2	2
1	1	2	1	2	1	1	3	4	3	4	3	3	4	4	4	4	2	3	5	5	5	4	4	2	2	2	1	1	1	4	3	3	2	2	2	2	3	3	3	4	4	4	3	3	3
2	1	2	1	4	1	1	3	4	4	3	4	4	3	3	3	2	3	3	4	3	3	2	4	2	3	2	2	2	2	3	3	3	3	3	3	2	5	3	4	3	3	4	5	5	4
2	1	2	1	2	1	1	3	3	3	5	4	3	5	4	5	5	4	4	5	4	4	3	4	5	2	2	2	2	4	1	1	1	3	2	3	3	4	5	5	4	4	5	4	5	4
2	1	2	1	2	1	1	4	5	2	3	3	3	3	5	3	3	3	3	4	3	3	2	2	3	2	2	1	1	1	4	4	3	3	2	2	2	3	3	3	3	3	3	3	2	4
2	1	2	1	2	1	1	5	3	5	5	3	2	1	3	3	3	3	3	3	3	3	3	3	3	3	3	3	3	3	3	3	3	3	3	3	3	3	3	3	3	3	3	3	3	3
2	1	1	1	2	1	1	3	4	3	5	5	5	5	4	3	5	3	3	3	4	4	5	5	3	4	4	4	1	5	5	4	4	3	3	5	5	3	3	3	4	3	4	3	3	3
2	1	1	1	2	1	1	3	5	3	3	3	3	3	5	3	3	3	3	3.43	4	3	3	4	3	3	4	3	4	3	3	3	3	2	3	3	3	4	4	3	3	4	4	3	3	3
1	1	1	1	2	1	1	1	3	1	3	4	4	3	4	4	4	3	3	5	4	4	2	3	2	3	3	3	3	4	3	2	2	2	2	2	2	3	2	3	3	3	4	4	3	3
1	1	1	1	2	2	1	5	5	5	5	5	5	5	5	5	5	5	5	5	5	5	5	5	4	4	3	5	4	4	5	4	4	4	4	4	4	4	4	4	4	5	4	4	4	5
2	1	1	1	2	1	1	2	3	2	4	4	4	3	3	3	3	3	3	3	3	3	3	3	3	3	3	3	3	3	2	3	3	5	5	5	5	3	3	3	3	3	3	3	3	3
1	1	2	1	2	1	1	3	3	4	5	4	4	4	4	4	2	3	3	4	3	4	4	4	3	3	3	2	2	2	4	4	3	3	3	5	4	3	4	2	4	3	4	4	4	3
1	4	3	3	2	3	1	3	3	3	3	1	1	3	1	1	3	1	4	1	2	3	3	5	5	2	4	5	3	4	4	5	2	4	1	3	1	2	2	5	4	5	1	3	3	2
2	1	2	1	1	1	1	3	3	3	3	3	3	3	3	3	3	3	3	3	3	3	3	3	3	3	3	3	3	3	3	3	3	3	3	3	3	3	3	3	3	3	3	3	3	3
2	1	2	1	1	1	1	3	3	3	3	3	3	3	3	3	3	3	3	3	3	3	3	3	3	3	3	3	3	3	3	3	3	3	3	3	3	3	3	3	3	3	3	3	3	3
2	1	1	1	2	4	3	4	5	5	5	4	4	5	4	4	4	4	4	4	4	4	4	4	2	3	3	2	2	2	3	2	2	5	4	5	4	4	4	4	4	4	4	4	5	4
2	1	2	1	2	1	1	4	4	2	4	1	2	4	4	4	3	2	3	5	5	5	4	4	3	4	4	4	3	3	4	4	3	2	3	4	3	5	4	4	4	4	4	5	4	3
2	1	2	1	2	1	3	5	5	5	2	2	2	5	5	4	4	2	4	5	5	5	5	5	1	1	1	1	1	1	4	4	4	3	3	3	2	5	5	5	5	5	5	5	5	5
1	1	1	1	1	1	1	5	3	4	3	3	3	3	3	3	2	3	2	3	3	3	3	3	3	3	3	3	3	3	3	3	3	3	3	5	3	3	3	3	4	4	4	3	3	3
2	1	1	0	2	5	1	2	2	2	3	3	2	4	4	4	4	4	3	4	4	3	4	4	3	2	2	4	4	2	4	3	4	2	3	3	2	4	4	4	4	4	4	4	4	3
2	1	1	1	2	1	1	3	5	4	1	1	1	4	3	3	3	2	2	4	4	4	3	3	3	3	3	4	4	4	3	4	3	4	4	4	4	3	3	3	3	3	3	3	3	3
1	1	1	1	2	2	1	5	5	5	5	3	4	5	5	5	5	4	4	5	5	5	5	2	1	1	1	1	1	1	1	2	1	3	3	4	2	5	5	5	5	5	5	5	5	5
2	1	1	1	2	2	1	4	5	4	4	3	3	3	3	3	3	3	4	2	2	2	3	3	3	3	2	2	2	2	3	3	3	2	2	2	2	4	4	5	4	4	3	4	4	3
2	1	1	1	2	4	3	5	4	3	4	4	5	5	5	4	4	2	2	4	4	3	4	4	2	2	2	2	2	2	4	4	4	2.42057	2	3	3	4	4	4	4	4	4	4	4	4
2	1	1	1	2	3	4	4	4	3	4	2	1	5	5	5	4	2	2	5	3	3	5	4	2	2	1	2	1	1	5	5	5	2	2	4	1	4	4	4	4	4	4	4	4	4
2	1	2	1	2	1	1	5	4	3	4	4	3	4	4	4	4	3	3	5	5	5	5	5	3	3	4	4	4	4	4	4	4	3	4	4	3	4	4	4	4	4	4	4	4	4
2	1	1	1	1	4	1	4	3	4	3	3	2	2	3	4	3	3	3	4	4	3	4	4	3	2	2	2	2	2	4	3	4	3	3	4	2	5	4	5	5	4	4	5	4	4
2	3	1	4	1	3	1	5	5	5	3	4	4	4	4	1	3	3	3	3	3	3	1	1	3	3	3	1	1	1	3	5	3	5	3	3	3	5	5	5	5	5	5	3	4	4
2	1	1	1	2	2	1	5	5	4	5	4	5	5	3	5	5	2	2	4	4	5	4	4	1	1	1	2	1	1	4	2	2	3	5	5	5	5	5	5	5	4	4	5	5	5
2	1	1	1	2	2	3	4	5	4	3	4	3	3	4	4	3	4	4	4	4	4	4	4	2	3	3	4	4	4	4	3	4	2	3	5	4	5	4	4	4	4	4	5	4	4
2	1	1	1	2	1	1	4	5	5	4	3	2	2	5	4	3	3	3	3	2	2	4	4	4	2	3	2	1	1	3	2	2	4	4	5	3	5	4	4	4	3	5	4	4	3
1	1	2	1	2	1	1	3	1	3	3	3	3	5	4	3	3	2	2	4	4	4	3	3	3	3	3	3	3	4	3	4	3	4	4	4	3	3	3	3	3	3	3	3	3	3
1	1	1	1	2	6	6	3	3	3	4	4	4	2	4	3	4	4	4	4	4	4	4	4	2	4	2	2	2	2	2	2	2	2	2	3	3	5	4	5	4	4	4	4	4	3
1	1	2	1	2	1	1	3	3	4	4	3	3	4	4	3	4	4	4	3	3	3	3	3	3	3	3	3	2	3	3	3	3	3	3	3	4	4	4	4	5	4	4	3	3	3
2	1	1	1	2	5	3	4	4	4	4	4	4	3	4	4	4	4	4	2	2	2	1	3	3	3	3	3	3	3	2	2	2	3	3	3	3	4	4	4	4	4	4	4	4	4
1	1	1	1	2	5	2	5	5	5	5	3	4	4	4	4	4	3	3	3	3	3	3	3	3	3	3	2	3	2	4	4	3	5	5	4	4	3	4	5	4	3	4	3	3	4
2	5	2	2	2	1	1	3	4	4	5	4	4	4	4	3	4	3	4	4	3	3	3	4	4	3	4	3	4	5	4	3	4	5	3	3	4	3	4	3	4	3	4	3	4	5
2	1	2	1	2	1	1	2	4	2	5	4	4	4	4	4	5	4	3	4	4	5	4	5	1	1	1	2	2	2	4	2	2	3	2	4	2	4	4	5	4	5	5	5	3	3
1	1	2	1	2	1	1	5	5	5	4	5	4	3	3	4	4	4	4	3	4	3	3	4	2	3	4	2	2	2	1	1	1	5	5	5	5	4	5	4	4	5	5	4	5	5
1	1	1	1	4	2	1	3	3	3	4	4	4	2	2	3	3	3	3	3	3	3	3	3	3	2	2	3	1	2	4	4	3	3	3	2	2	5	4	4	5	3	4	3	4	3
2	1	2	1	2	1	1	3	3	3	3	3	3	3	3	3	3	5	4	4	5	4	4	4	3	3	3	3	4	3	5	5	5	5	5	5	5	5	5	5	5	5	5	5	5	5
1	1	2	1	2	1	1	3	3	3	5	3	3	5	5	3	4	3	3	5	5	5	5	5	3	3	3	3	3	3	2	2	2	3	3	4	3	5	5	5	4	4	4	4	4	4
2	1	2	1	2	1	1	4	4	4	4	4	4	4	4	4	4	3	3	3	3	3	3	3	3	3	3	3	3	3	5	5	5	5	5	5	5	5	5	5	5	5	5	5	5	5
1	1	1	1	2	2	1	3	3	4	4	3	3	2	3	3	2	3	3	4	4	4	4	5	3	2	2	2	2	2	4	3	3	3	3	3	3	5	5	5	5	5	5	5	5	5
2	1	2	1	2	1	1	3	4	2	4	3	4	4	3	4	4	3	3	4	3	4	4	4	3	2	3	3	3	3	3	3	3	2	2	3	3	4	4	4	3	3	3	4	4	4
1	1	1	1	5	3	3	3	3	3	3	3	3	3	3	3	3	3	3	3	3	3	3	3	3	3	3	3	3	3	3	3	3	3	3	3	3	3	3	3	3	3	3	3	3	3
2	5	2	2	1	1	3	4	4	4	5	5	5	5	5	4	4	5	5	5	5	5	5	5	4	4	4	4	4	4	4	4	4	4	4	4	3	4	4	4	4	4	4	4	4	4
2	1	2	1	2	1	1	4	4	3	4	3	3	4	3	2	3	2	4	4	4	4	4	3	4	4	4	2	2	2	4	3	2	4	4	5	5	5	5	4	4	4	4	4	4	4
2	3	1	2	3	4	4	5	5	5	4	4	4	4	3	3	3	4	4	4	4	4	4	4	3	4	4	4	4	4	4	3	3	4	4	4	4	4	4	4	4	3	4	3	4	3
2	5	2	2	1	1	3	5	5	5	4	4	4	4	4	4	4	4	4	4	4	4	4	4	3	3	4	4	4	4	3	3	3	3	3	3	3	3	3	3	3	3	3	3	3	3
1	2	2	5	2	1	1	5	3	5	5	3	3	5	3	3	3	3	4	3	3	3	3	3	5	3	4	3	3	3	5	3	4	4	4	3	4	4	4	4	3	3	4	5	5	5
1	5	1	2	2	4	3	3	3	3	3	3	3	3	3	3	3	3	3	3	3	3	3	3	3	3	3	3	3	3	3	3	3	3	3	3	3	3	3	3	3	3	3	3	3	3
1	3	1	2	3	3	4	4	3	4	4	4	3	4	3	4	3	3	4	4	3	4	4	3	4	4	4	3	3	3	3	4	3	3	3	4	3	4	4	3	3	3	3	4	4	4
1	5	2	2	1	1	1	5	5	5	4	4	4	4	4	4	4	4	4	4	4	4	4	4	3	3	4	4	3	4	3	3	3	3	3	3	3	3	3	3	3	3	3	3	3	3
2	1	2	0	1	1	1	1	5	5	4	5	4	3	3	2	4	4	3	3	3	4	3	4	2	4	5	3	2	2	4	4	4	2	2	4	5	4	2	4	2	3	2	4	5	5
2	1	2	1	2	1	3	4	4	4	3	3	3	3	4	4	3	3	4	3	4	4	3	3	3	4	4	3	4	3	3	4	4	3	3	3	3	3	3	3	4	4	4	4	4	4
1	1	1	1	2	1	1	5	5	5	4	4	4	4	4	4	4	4	4	4	4	4	4	4	3	3	4	4	3	3	4	3	3	4	5	4	3	5	5	5	3	3	3	5	5	5
2	1	2	1	3	1	1	3	3	3	4	5	3	5	5	3	5	5	5	5	5	5	5	5	1	3	1	3	5	5	5	3	1	3	2	2	5	5	5	5	4	5	4	5	5	5
1	1	1	1	5	5	6	5	5	5	5	5	5	5	5	5	5	5	5	5	5	5	5	5	5	5	5	5	5	5	5	5	5	5	5	5	5	2	3	5	5	5	5	4	4	4
1	5	1	2	1	1	2	3	3	3	2	2	2	3	4	3	4	4	4	3	3	3	3	3	2	2	2	2	2	2	5	5	5	5	5	3	3	5	5	5	5	5	5	5	5	5
1	5	1	2	2	2	3	4	3	4	2	2	2	3	3	3	3	3	3	3	3	3	3	3	2	2	2	2	2	2	5	5	4	4	4	4	4	5	5	5	5	5	5	5	5	5
1	1	1	1	2	1	1	5	5	5	5	5	5	5	5	4	4	4	4	4	4	4	4	4	1	4	5	1	1	1	4	4	2	4	4	4	4	5	5	5	5	5	5	5	5	4
1	1	1	1	3	3	2	4	5	4.54339	5	4	4	4	4	3	4	4	4	4	4	4	3	4	3	2	2	2	2	2	4	3	3	3	3	4	3	5	5	4	5	5	5	4	2	4
1	1	3	1	2	2	1	5	5	5	4	4	5	4	3	3	5	3	3	5	4	5	5	5	1	1	1	3	2	4	5	5	5	4	3	4	3	5	5	5	5	5	5	3	5	5
1	4	1	3	2	3	2	4	4	4	4	4	4	4	5	4	4	3	3	4	4	4	3	3.85554	3	3	4	3	3	3	4	3	3	5	5	4	4	5	5	5	5	5	5	5	5	5
2	1	1	1	2	1	1	2	4	2	2	1	2	5	5	4	4	1	3	4	4	4	5	5	1	2	2	2	1	1	5	5	4	4	3	5	3	5	4	5	5	4	4	5	4	4
1	5	2	2	2	1	2	3	2	3	2	2	4	4	4	4	4	4	4	4	5	5	5	4	3	3	4	4	3	2	3	3	4	3	2	3	2	4	4	3	4	3	4	3	3	3
1	5	2	2	1	1	1	3	3	3	3	2	2	3	3	3	3	3	3	3	3	3	3	3	3	4	4	3	3	3	3	3	3	3	3	3	3	3	3	3	4	4	4	3	3	3
2	2	2	5	2	1	1	4	4	3	3	3	3	5	3	3	3	2	2	4	3	4	3	3	2	2	2	2	2	2	5	4	4	1	1	1	1	4	5	4	4	4	4	4	5	4
1	5	1	2	2	3	3	4	4	3	4	3	4	4	3	3	3	3	3	2	3	3	4	4	2	4	3	3	3	4	3	3	3	3	3	4	3	4	4	5	4	4	4	5	3	3
2	5	1	2	2	2	2	5	5	5	5	5	5	5	5	5	5	1	1	5	5	5	5	5	1	1	1	5	5	5	5	1	1	5	5	5	5	5	5	5	5	5	5	5	5	5
1	5	1	2	2	4	3	2	3	3	3	4	4	2	4	3	4	5	5	5	5	5	5	5	1	1	1	5	5	5	5	4	4	3	3	5	5	5	5	5	5	5	5	5	5	5
1	5	1	2	2	4	3	5	5	5	5	5	5	5	5	5	5	1	1	3	3	3	3	3	1	1	1	1	1	1	5	5	5	5	5	5	5	5	5	5	4	4	4	3	3	3
2	5	1	2	2	3	3	1	3	3	2	4	3	2	3	3	3	2	2	3	3	3	2	3	3	3	3	3	3	4	3	2.48482	2	3	2	4	2	4	4	4	4	4	4	3	3	4
1	5	1	2	2	2	2	3	3	3	1	1	1	2	3	2	2	1	1	2	2	3	2	2	3	3	4	1	4	2	2	2	3	1	2	1	1	3	3	2	3	3	3	3	2	3
1	5	1	2	2	2	2	3	2	3	3	4	2	3	4	3	4	3	3	4	4	4	3	4	3	2	2	2	2	2	5	4	5	4	4	4	3	4	5	5	5	5	5	5	4	4
2	5	1	2	2	4	2	4	4	4	4	4	4	4	4	4	4	4	4	3	2	3	4	3	3	2	2	2	2	2	4	1	2	3	3	4	3	5	5	5	4	4	4	4	4	4
1	1	1	1	1	4	1	3	3	3	5	3	3	4	4	3	4	3	4	5	5	5	4	4	3	3	4	2	2	2	4	5	5	4	4	5	5	5	5	5	5	5	5	4	3	4
2	5	2	2	2	1	1	2	4	2	2	1	2	5	4	4	4	2	3	4	4	4	4	4	3	3	3	3	3	3	3	3	3	4	4	4	3	5	5	5	5	5	5	5	5	5
2	1	1	1	2	4	3	5	5	5	4	5	4	3	3	4	4	3	2	4	4	4	4	3	3	3	4	2	2	2	4	3	3	4	4	3	3	5	4	5	5	4	4	5	4	4
1	1	2	1	2	1	1	5	3	3	3	1	2	3	4	3	3	3	3	5	5	5	5	4	3	3	3	3	3	3	3	3	3	3	3	3	3	3	3	3	3	3	3	3	3	3
2	4	2	3	2	1	1	3	4	4	5	3	4	5	5	3	5	4	5	3	5	2	5	2	3	5	3	3	5	4	5	4	5	3	4	4	4	4	5	3	4	5	5	4	4	4
1	5	2	2	4	1	1	3	3	2	3	3	2	3	2	2	3	3	3	3	3	3	3	3	3	3	3	3	3	3	3	3	3	3	3	3	3	3	3	3	3	3	3	3	4	3
1	5	2	2	1	1	1	3	3	3	3	3	2	3	3	3	3	3	3	3	3	3	3	3	3	3	3	2	2	2	3	3	2	2	2	2	2	3	3	3	3	3	3	4	3	3
1	1	2	1	2	1	1	3	4	3	5	3	2	4	4	4	5	4	4	5	5	3	2	3	1	2	5	1	1	1	3	1	1	3	2	5	3	5	5	5	4	4	4	5	4	3
2	1	2	1	2	1	1	5	4	4	5	5	5	5	5	5	4	5	1	5	5	5	4	4	1	5	5	1	1	5	5	5	1	4	2	5	5	5	5	5	2	3	3	2	1	1
1	1	1	1	1	6	1	3	3	3	3	3	2	3	3	2	2	3	3	3	3	3	3	3	2	2	2	2	2	2	3	1	1	5	3	5	5	2	3	2	3	3	3	2	2	2
2	1	1	1	2	3	5	5	5	5	5	5	5	5	5	5	5	5	5	5	5	5	5	5	3	1	1	1	1	1	2	3	2	3	3	5	5	5	5	5	5	5	5	5	5	5
2	1	1	1	2	1	1	4	3	3	4	4	3	3	4	4	3	3	4	3	3	4	3	3	4	4	3	4	4	3	4	3	4	3	4	4	4	3	4	3	4	4	3	4	4	4
1	1	2	1	2	1	1	3	3	3	3	3	3	3	3	4	4	4	4	3	3	3	3	3	4	3	3	3	3	3	3	3	3	4	4	4	4	3	3	3	3	3	3	3	3	3
1	1	2	1	2	1	1	5	5	5	5	5	3	3	2	3	2	2	4	5	3	4	4	2	3	2	3	2	3	1	3	1	3	3	4	2	3	5	5	5	3	3	3	3	3	3
1	5	2	2	2	1	3	4	3	4	3	3	3	3	3	3	3	4	4	4	4	4	3	3	2	2	2	2	2	2	4	4	3	3	4	3	2	4	5	5	5	5	5	5	4	4
2	1	2	1	1	1	1	5	3	3	3	3	3	4	5	3	3	3	3	4	4	4	5	5	3	3	3	3	3	3	4	3	4	3	2	4	3	5	5	5	3	5	5	4	4	4
1	1	1	1	2	1	1	3	3	3	2	2	2	3	3	3	3	4	4	3	3	3	3	3	2	2	2	2	2	2	5	5	5	3	3	3	3	4	3	4	3	4	3	4	4	4
2	1	1	1	1	5	1	1	3	3	3	2	3	4	3	3	4	4	4	4	4	4	4	4	3	2	2	2	3	2	4	3	4	2	2	2	3	4	4	4	4	4	3	4	4	4
1	1	1	1	1	2	1	3	3	3	2	2	2	3	3	3	3	3	3	3	3	3	3	3	2	2	2	2	2	2	4	4	4	4	4	3	3	5	5	5	5	5	5	5	4	4
2	5	2	2	2	1	1	3	3	3	4	4	4	3	3	3	3	3	3	3	3	3	3	3	3	3	4	4	4	4	4	4	4	4	4	4	4	4	3	4	4	4	4	4	3	3
2	4	2	3	3	1	1	2	4	2	4	2	2	2	1	1	1	1	2	4	4	4	4	4	1	4	5	1	1	4	2	2	2	3	2	4	2	4	4	2	2	4	4	4	2	2
2	1	2	1	2	1	1	4	4	3	4	2	4	4	4	3	4	4	4	4	3	4	4	4	2	4	4	2	2	2	2	4	2	5	2	5	2	5	5	5	4	3	3	5	4	4
2	5	1	2	1	1	1	3	3	3	3	2	2	4	3	3	3	3	3	4	4	4	4	4	3	3	3	3	3	3	4	3	4	4	3	4	3	4	3	4	4	3	3	4	4	4
2	5	1	2	1	3	1	4	4	3	3	3	3	3	3	3	3	3	3	4	4	4	4	4	3	3	3	3	3	3	4	3	4	3	3	4	3	4	4	4	3	3	4	3	3	3
1	5	1	2	2	3	1	2	3	3	3	2	3	3	3	1	1	3	2	3	3	3	3	4	4	3	3	1	3	3	2	3	3	3	3	3	2	3	3	2	2	2	3	4	3	3
2	5	1	2	2	2	1	3	2	3	3	3	3	3	2	4	4	3	3	2	2	2	3	3	3	1	3	2	4	4	3	2	3	2	2	3	3	3	3	2	3	3	3	2	3	4
2	5	1	2	2	3	1	3	4	3	3	2	2	2	2	2	2	3	3	3	3	2	2	2	3	3	3	2	2	3	3	1	2	3	3	3	3	3	4	2	4	3	3	3	2	2
1	0	2	2	2	1	1	3	3	3	3	3	3	3	3	3	3	3	3	3	3	3	3	3	3	3	3	3	3	3	3	3	3	3	3	3	3	3	3	3	3	3	3	3	3	3
1	5	1	2	2	3	1	3	3	3	4	3	3	3	3	3	3	3	3	3	3	3	3	3	3	3	3	3	3	3	3	3	3	3	3	3	3	3	3	3	3	3	3	3	3	3
2	1	2	1	1	1	2	4	4	4	3	2	2	4	4	4	4	3	3	3	3	3	2	2	2	2	2	2	2	3	3	4	3	2	3	4	2	4	4	4	4	3	4	4	3	4
1	1	1	1	3	1	1	5	5	3	5	5	5	5	5	5	5	5	5	3	3	3	5	5	2	4	4	4	4	3	1	3	3	4	3	3	3	5	5	5	2	3	3	5	4	5
2	4	3	3	2	1	3	4	4	4	3	3	4	5	4	4	4	4	4	4	4	4	4	5	4	4	4	4	4	3	4	3	4	1	1	3	3	3	3	5	3	3	3	4	3	3
1	5	1	2	2	3	2	4	4	3	4	4	4	5	5	4	4	4	4	4	4	4	4	4	5	3	3	4	4	4	4	4	4	5	5	5	5	4	4	4	4	4	4	4	4	4
2	5	1	2	1	1	1	4	3	3	3	3	3	3	3	4	3	3	4	4	3	3	4	3	3	2	3	2	2	3	3	3	2	2	3	2	1	3	4	4	3	3	3	4	4	3
2	5	2	2	2	1	1	3	3	3	3	3	3	3	3	4	3	2	4	3	3	4	3	2	3	4	4	4	3	4	4	3	3	4	3	3	2	3	3	3	3	4	3	4	3	4
1	2	2	2	1	1	1	3	3	3	3	3	3	3	3	3	3	3	3	3	3	3	3	3	3	3	3	3	3	3	3	3	3	3	3	3	3	3	3	3	3	3	3	3	3	3
1	1	1	1	2	5	1	4	3	4	4	3	3	4	4	3	3	3	3	4	4	3	3	3	3	4	3	2	2	2	3	3	3	3	3	3	3	4	4	3	4	3	3	3	3	3
2	1	1	1	1	3	2	4	5	4	4	4	4	4	4	4	4	3	3	4	4	3	4	4	3	2	2	2	2	2	4	3	3	3	3	3	4	3	3	5	3	4	4	4	4	4
2	1	1	1	2	4	3	4	4	3	4	4	4	3	2	4	4	4	4	4	4	4	4	4	3	3	3	4	4	4	3	3	3	5	3	3	2	5	5	4	4	4	4	4	4	4
1	1	1	1	2	1	2	5	5	3	5	4	4	5	5	3	3	3	3	3	3	3	5	5	3	3	3	3	3	3	4	4	4	3	3	3	4	5	4	5	4	5	5	5	3	3
1	5	1	2	1	3	1	4	4	4	4	4	4	4	3	2	4	3	3	3	3	3	3	3	3	3	3	3	3	3	2	3	3	5	5	5	5	4	4	4	2	3	3	3	3	3
2	1	2	1	2	1	1	3	3	3	3	3	3	4	4	3	2	3	3	3	3	3	3	3	4	3	3	3	2	3	3	3	3	4	4	3	3	3	3	4	4	4	4	5	5	3
2	2	1	2	2	2	1	5	3	3	3	3	3	3	3	3	3	4	3	4	4	4	4	4	3	3	3	3	3	3	4	4	4	2	2	3	2	3	4	5	4	4	4	4	4	4
1	5	1	2	2	4	1	4	4	4	5	4	4	4	4	5	5	4	4	4	4	4	4	4	4	4	4	5	5	5	3	3	3	5	5	5	5	5	5	5	5	5	5	5	5	5
2	5	2	2	1	1	1	3	3	3	3	3	3	4	4	4	3	3	3	4	4	2	4	3	4	2	2	2	2	2	3	3	2	2	2	2	1	3	3	4	3	4	3	4	4	4
2	1	1	1	2	2	3	3	4	4	4	4	4	4	4	5	5	2	2	4	4	4	4	3	2	2	1	2	3	2	3	4	4	2	2	2	2	3	3	4	3	3	3	3	3	3
2	1	1	1	2	2	1	4	2	2	4	4	2	3	3	3	3	3	3	3	4	4	3	3	1	1	1	1	1	1	4	3	4	5	2	5	4	5	5	5	5	5	5	5	5	5
2	1	1	1	1	5	2	2	3	2	5	4	4	2	2	3	3	3	3	3	4	4	4	4	1	1	1	1	1	1	4	3	4	5	1	5	4	5	5	5	5	5	5	5	5	5
2	1	1	1	1	2	1	2.41633	4	4	4	3	3	4	3	3	3	3	3	3	3	3	3	3	3	3	3	3	3	3	3	2	2	2	2	2	2	1	1	2	1	1	1	1	1	1
1	1	1	1	2	3	1	4	3	3	5	3	3	4	3	3	3	2	2	3	2	2	4	4	2	4	3	2	2	2	3	3	4	3	3	5	4	4	5	5	5	5	4	4	4	5
1	1	1	1	2	4	1	3	3	3	1	1	3	1	1	2	2	3	3	3	3	3	2	2	2	2	2	2	2	2	2	2	2	2	2	2	2	4	4	4	3	3	3	2	3	3
1	1	1	1	1	2	1	3	3	3	3	3	3	3	3	3	3	3	3	3	3	3	3	3	3	3	3	3	3	3	3	3	3	3	3	3	3	3	3	3	3	3	3	3	3	3
1	1	2	1	3	1	1	4	4	5	4	4	4	5	5	4	3	3	4	5	5	5	5	5	4	5	5	5	4	5	5	5	5	4	1	2	3	5	4	4	4	5	5	4	5	4
1	1	1	1	2	1	2	4	4	4	4	4	2	4	3	4	4	2	2	4	4	4	4	4	2	2	2	2	2	2	4	4	4	2	2	2	2	4	4	4	4	4	4	4	4	4
1	1	1	1	2	2	1	1	1	1	3	1	3	3	2	2	2	1	1	4	4	4	3	3	4	3	3	3	3	3	3	3	3	4	4	4	4	3	3	3	3	3	3	4	3	3
2	1	2	1	2	1	1	4	3	3	5	5	5	3	4	3	3	3	3	3	3	3	3	3	3	3	3	3	3	3	3	4	4	4	4	3	3	4	4	4	4	4	4	4	4	4
1	1	1	1	2	3	2	5	5	5	5	5	5	5	4	3	3	3	4	3	3	3	3	3	3	3	3	2	2	2	4	3	3	3	4	3	2	5	5	4	4	4	4	4	4	4
2	1	2	1	2	1	1	4	5	5	4	4	4	3	4	4	4	3	3	4	4	4	5	4	3	2	2	2	2	2	3	3	3	5	5	5	5	5	5	5	5	5	5	5	5	5
2	1	2	1	2	1	1	3	3	3	3	3	3	3	3	3	3	3	3	3	3	3	3	3	3	3	3	3	3	3	3	3	3	3	3	3	3	3	3	3	3	3	3	3	3	3
2	1	1	1	2	4	1	4	3	3	4	3	3	2	3	4	4	4	4	4	4	4	3	4	2	2	2	1	1	1	4	5	5	4	4	4	3	5	5	4	4	4	4	5	5	4
1	1	1	1	1	2	1	4	2	2	4	4	3	3	3	3	3	3	3	3	4	5	3	3	1	1	1	1	1	1	4	3	4	5	2	5	4	5	5	5	5	5	5	5	5	5
1	1	1	1	2	1	1	2	3	2	5	3	3	2	2	3	3	3	3	3	4	4	4	4	1	1	1	1	1	1	4	3	4	5	2	5	4	5	5	5	5	5	5	5	5	5
1	1	2	1	2	1	1	5	4	5	5	5	4	5	4	4	5	4	4	4	5	4	4	4	4	5	4	5	5	4	5	5	4	4	5	4	4	4	5	5	5	4	4	5	5	5
1	1	2	1	1	1	1	2	2	2	1	1	1	3	1	2	2	2	2	3	3	2	1	2	3	4	3	2	2	2	4	3	3	3	2	3	2	4	4	5	4	4	4	5	5	5
2	4	2	3	2	1	1	3	2	4	4	3	3	3	4	2	2	4	3	3	3	4	3	3	4	2	3	2	3	4	3	3	3	4	4	3	3	4	4	4	4	4	4	4	3	4
1	1	2	1	1	1	1	3	1	1	5	4	3	3	3	3	3	3	2	4	4	4	3	3	3	3	3	3	3	3	4	3	3	3	3	4	4	5	5	5	5	5	5	5	4	4
1	1	1	1	2	2	4	5	5	4	4	4	4	4	4	4	3	2	2	3	3	3	4	4	2	3	3	2	3	3	2	2	3	3	3	4	4	5	4	3	5	4	4	4	4	4
1	1	1	1	2	4	3	4	3	5	5	3	4	4	3	4	4	4	4	4	4	5	5	4	2	2	2	2	2	2	4	4	4	4	5	4	4	5	5	5	5	5	5	5	5	5
2	1	1	1	1	1	1	4	4	4	4	4	3	5	4	4	4	4	4	4	4	4	4	4	4	3	3	2	3	3	4	3	3	4	3	4	4	4	3	3	4	4	4	3	3	4
1	1	1	1	3	3	1	5	5	5	3	3	3	4	4	3	3	3	3	4	4	4	4	4	1	1	1	1	1	1	3	2	2	4	2	4	2	4	4	4	4	4	4	4	4	4
2	1	1	1	2	2	1	4	4	3	4	4	3	3	4	5	5	3	3	5	5	5	5	5	5	5	5	5	5	5	5	4	4	4	4	5	5	4	4	4	4	4	5	4	4	4
1	1	2	1	2	1	1	3	2	4	4	3	3	4	2	2	3	4	3	3	3	4	4	3	4	2	4	3	2	2	5	4	4	4	3	2	4	4	5	5	4	3	3	4	2	4
2	1	2	1	2	1	1	4	4	4	4	3	2	3	3	3	4	4	4	5	3	3	5	4	4	4	4	4	5	4	5	5	5	4	4	4	4	4	4	3	3	3	3	4	4	5
1	1	2	1	2	1	1	3	3	3	3	3	2	3	3	3	3	4	4	4	4	4	4	4	4	5	5	3	3	3	5	5	5	4	4	5	4	4	4	4	4	3	3	4	3	3
2	1	2	1	1	1	1	3	3	3	2	2	2	2	2	4	4	4	4	3	3	3	4	3	4	5	5	5	5	5	3	1	1	2	2	2	2	2	2	2	2	2	2	2	2	2
1	5	1	2	2	3	2	3	3	3	3	3	3	2	4	3	3	4	4	4	2	2	4	3	4	4	4	2	2	2	4	4	4	3	3	3	3	3	3	4	4	4	4	4	4	4
1	1	2	1	2	1	4	3	3	2	2	5	5	2	4	4	4	4	4	4	4	4	4	5	2	3	3	2	2	2	3	3	3	4	3	2	2	4	4	4	4	4	4	4	4	3
1	1	1	1	2	5	3	3	2	3	4	3	2	4	3	3	4	4	4	4	4	4	4	3	4	4	3	2	2	2	3	3	3	4	2	4	3	4	4	4	4	4	3	4	3	3
2	1	1	1	2	5	3	5	5	5	5	4	4	4	4	4	4	4	4	4	4	4	4	4	3	3	3	2	2	3	4	2	2	5	5	5	5	5	5	4	4	4	4	3	3	3
2	1	1	1	4	3	6	3	3	3	3	3	3	3	3	3	3	3	3	3	3	3	3	3	3	3	3	3	3	3	4	2	4	3	2	5	3	4	4	2	4	2	4	2	4	2
2	1	1	1	2	5	4	4	4	3	4	3	4	3	3	3	3	3	3	4	4	4	3	3	2	2	2	2	2	2	4	3	3	4	2	3	2	4	4	4	4	4	4	3	3	3
2	1	1	1	2	3	3	4	4	4	4	3	4	5	5	5	5	3	3	4	4	4	3	4	2	2	2	2	2	2	4	4	4	5	3	5	2	4	4	4	4	4	4	4	4	4
2	1	1	1	2	3	2	5	5	5	5	4	4	4	4	4	5	4	4	3	3	3	4	3	2	2	2	2	2	3	4	4	3	5	4	5	4	5	3	4	4	4	4	4	4	3
1	1	2	1	2	1	1	4	3	2	4	4	4	4	4	4	4	4	3	4	4	4	4	4	2	2	2	2	2	2	4	4	4	4	4	5	4	4	4	4	4	4	4	3	4	4
2	1	1	1	3	4	4	1	5	5	3	3	4	4	2	4	5	4	4	5	4	4	5	4	4	2	2	4	2	3	3	2	3	3	3	3	5	5	5	5	4	3	4	3	4	4
2	1	2	1	1	1	1	3	3	3	3	3	3	3	3	3	3	4	4	3	3	3	3	3	4	4	3	4	4	4	4	4	4	3	3	3	3	3	3	4	3	3	3	3	3	3
2	1	1	1	1	6	1	3	4	4	2	2	3	3	4	3	3	3	3	3	2	3	4	4	4	4	3	4	3	3	3	3	4	3	3	3	3	3	3	3	3	3	3	3	3	3
1	1	1	1	1	4	1	4	4	4	1	1	1	4	4	4	3	2	4	3	3	3	4	3	4	4	4	3	3	3	4	4	4	2	5	5	3	4	4	4	4	4	4	4	4	4
2	1	2	1	4	1	2	3	4	3	4	3	2	3	4	3	4	2	2	4	4	4	3	3	2	2	2	2	2	2	2	2	2	2	2	4	2	5	3	5	4	4	3	4	3	3
2	1	1	1	2	5	2	3	3	3	4	3	3	3	3	3	3	3	3	3	3	3	3	3	3	3	3	2	2	2	3	3	3	4	3	3	2	3	3	3	3	3	3	3	3	3
2	1	1	1	2	4	4	4	4	4	4	4	4	3	3	4	4	4	4	4	4	4	4	4	3	2	2	2	2	2	3	3	3	3	3	4	4	4	4	4	4	4	4	4	4	4
1	2	1	3	2	4	2	4	5	3	5	5	4	4	5	5	5	2	2	4	2	1	3	4	1	1	1	1	1	1	3	3	5	2	2	4	2	5	4	5	2	3	2	5	5	5
2	1	2	1	1	1	1	1	4	3	3	3	4	3	3	5	3	3	3	3	3	3	4	4	3	3	3	3	3	3	3	2	2	5	5	5	4	3	3	3	3	3	3	3	3	3
2	5	2	2	2	1	1	3	3	2	5	4	4	5	4	4	5	4	4	5	5	4	5	4	2	3	2	3	2	1	3	5	5	3	2	5	3	5	4	2	4	5	2	3	4	3
1	5	2	2	1	1	1	4	3	3	3	4	4	4	4	3	4	4	3	3	4	4	4	4	3	2	2	2	2	2	3	3	3	5	5	5	2	4	4	4	5	4	4	3	3	3
2	1	1	1	2	2	1	4	3	2	4	3	3	3	2	4	4	4	4	3	3	3	2	3	3	4	2	2	2	2	4	4	4	2	2	3	2	5	3	3	3	3	3	4	3	3
1	1	3	1	4	4	2	3	3	3	3	3	3	1	1	5	5	2	2	5	5	5	5	5	5	5	5	5	5	5	3	3	3	3	4	4	3	5	5	5	5	3	5	3	3	5
1	1	1	1	3	2	1	4	4	4	3	2	2	4	4	4	3	2	2	4	4	4	4	4	3	2	2	2	2	2	4	4	4	2	3	2	2	4	4	4	4	4	4	4	3	3
2	1	2	1	3	1	1	4	4	4	3	3	3	5	4	4	4	2	2	4	5	5	4	3	1	1	2	1	1	1	4	4	4	4	3	3	3	5	5	5	4	4	4	5	5	5
1	1	2	1	1	1	1	3	2	4	4	2	1	3	4	3	2	3	3	3	3	3	4	4	3	3	4	3	1	2	3	4	3	3	4	5	1	5	5	4	4	4	3	3	2	5
2	1	1	1	2	2	1	4	4	4	3	3	3	5	4	4	4	2	2	4	5	5	4	3	1	1	1	2	2	1	4	4	4	4	3	3	4	5	5	5	5	4	4	5	5	5
2	1	1	1	2	2	1	4	5	5	5	3	3	3	3	4	5	4	4	5	4	4	5	4	4	2	2	4	2	3	3	2	3	3	3	3	5	5	5	5	4	3	4	3	4	4
1	1	1	1	2	4	3	3	2	3	4	3	2	4	3	3	4	4	4	4	4	4	4	3	4	4	3	2	2	2	4	4	4	4	2	4	3	4	4	4	4	4	3	4	3	3
2	2	1	3	5	4	6	3	2	1	4	4	4	4	3	2	4	4	3	4	3	3	2	2	2	2	2	2	2	1	3	3	3	5	5	4	4	4	4	4	4	4	4	4	4	4
2	2	1	2	2	1	2	3	4	3	4	4	4	4	4	4	4	4	3	4	4	4	4	4	2	2	2	2	2	2	3	3	3	3	2	3	3	4	4	4	4	3	4	2	3	4
1	1	1	1	3	5	2	5	5	5	4	4	3	4	5	4	4	4	4	3	3	3	3	3	2	2	2	2	2	2	2	2	2	4	4	5	5	4	4	4	4	4	4	4	4	3
1	1	1	1	3	5	6	3	4	3	5	4	4	4	4	4	4	4	3	5	5	5	3	4	2	3	2	2	2	5	4	3	3	3	3	4	3	5	5	4	4	4	3	4	4	4
1	1	1	1	3	6	6	4	4	4	4	4	4	2	4	4	4	4	4	4	4	4	2	4	2	4	4	4	2	2	4	2	2	3	3	4	4	4	4	4	4	4	2	4	4	4
1	1	2	1	3	1	1	3	2	1	2	2	1	2	2	2	4	3	3	5	5	5	5	5	2	2	2	1	2	3	4	3	5	2	1	1	2	4	5	4	4	5	5	4	4	4
2	1	2	1	2	1	1	1	3	3	2	4	3	4	4	4	4	4	4	3	3	2	2	2	2	3	4	1	2	1	5	4	4	2	2	2	1	5	4	5	4	4	4	5	5	2
2	1	2	1	2	1	1	3	3	3	3	3	3	4	3	3	3	3	3	3	3	3	3	3	3	4	3	2	2	2	3	3	4	3	3	3	3	3	3	5	4	3	3	3	3	3
1	1	2	1	2	1	1	3	4	3	2	2	2	2	4	4	2	2	2	4	4	4	4	4	3	4	2	2	2	2	4	2	2	4	4	4	4	4	4	4	4	4	4	4	4	4
2	1	2	1	3	1	1	4	3	3	4	4	3	4	4	4	4	4	3	4	4	4	4	4	3	2	3	3	2	2	3	2	2	4	4	4	3	5	4	4	5	4	4	5	4	3
2	5	2	2	2	2	3	5	3	3	4	4	4	4	3	2	4	3	3	4	4	4	3	4	2	3	2	2	1	1	3	3	3	2	2	4	2	4	4	3	4	3	3	3	3	5
1	1	2	1	2	1	1	4	4	4	3	3	2	2	4	4	4	3	3	4	4	4	3	3	2	2	2	3	3	3	3	2	2	5	5	5	5	5	5	4	5	3	4	3	3	3
1	5	1	2	1	4	1	3	4	3	4	4	4	2	3	3	4	3	3	4	4	4	4	3	4	4	3	2	2	2	3	3.32178	4	4	3	4	3	4	4	4	4	4	3	4	3	3
1	3	2	2	2	1	1	4	3	3	4	3	4	3	4	4	3.91538	4	4	3	4	4	3	3	3	3	3	2	1	1	3	3	3	4	4	4	3	5	5	4	4	3	4	3	3	4
2	1	3	3	1	3	1	3	3	3	2	2	2	1	4	3	2	4	4	4	3	3	3	3	3	2	2	2	2	2	4.1226	4	4	4	4	3	5	5	5	5	4	3	4	4	4	4
1	1	1	1	1	1	1	5	5	5	5	5	4	4	5	4	4	3	3	3	3	3	4	3	3	3	3	3	3	3	3	4	3	5	5	5	5	4	4	4	4	3	3	3	3	3
1	5	1	2	2	4	2	1	5	5	5	3	4	4	2	4	5	4	4	5	4	4	4	4	2	3	3	2	3	3	3	3	3	3	3	3	3	5	5	5	4	3	4	4	4	4
2	1	3	1	2	5	1	4	4	4	4	4	4	4	4	4	4	4	4	4	4	4	4	4	5	4	4	4	4	4	5	4	4	4	4	4	5	3	3	4	3	4	4	4	4	4
2	1	2	1	4	1	1	4	4	4	4	4	3	4	5	5	5	4	4	3	4	4	4	4	4	5	5	4	4	4	3	3	3	4	4	3	3	3	3	3	4	4	4	3	3	4
1	1	2	1	2	1	1	4	5	5	5	5	5	4	5	3	3	4	4	4	4	4	4	4	4	4	4	4	4	4	4	3	3	2	3	4	4	5	5	3	4	4	4	5	5	5
1	5	2	2	1	1	2	1	2	2	1	4	4	2	4	4	4	4	2	4	2	3	3	4	1	4	5	1	2	2	3	3	3	2	2	4	3	3	3	4	4	3	3	4	3	3
2	1	2	1	2	1	1	4	4	4	4	3	4	3	4	3	3	3	3	3	3	3	3	3	3	3	3	3	3	3	3	3	3	2	3	3	2	3	3	3	3	3	3	3	3	3
1	0	1	4	1	2	1	1	1	1	1	1	2	1	2	3	3	3	3	3	3	3	3	3	4	3	3	3	3	3	4	3	3	3	3	3	3	5	5	5	5	5	5	5	4	4
2	1	1	1	2	4	1	4	4	4	3	4	4	5	5	5	5	3	3	5	5	5	4	4	4	5	4	4	5	4	4	5	5	4	5	5	5	4	5	5	4	4	5	4	4	4
1	4	2	3	2	1	1	1	3	1	5	5	5	3	2	2	3	3	2	3	3	2	4	2	3	4	3	2	3	4	3	1	1	4	4	4	3	5	3	2	3	2	4	1	1	1
1	1	1	3	2	5	2	4	4	4	5	5	4	4	4	4	4	4	4	4	5	5	5	5	2	2	2	2	2	2	4	4	4	3	4	5	5	5	5	4	5	5	5	5	3	4
2	1	1	1	2	1	1	5	4	4	4	4	3	3	4	4	4	3	3	4	3	3	3	3	2	1	2	1	2	2	4	4	4	3	4	5	4	5	5	5	4	3	4	4	4	4
2	1	1	1	2	2	2	2	4	4	5	3	3	4	2	4	5	3	4	4	4	4	4	4	3	1	2	3	4	4	3	2	3	3	3	3	5	5	5	5	4	3	4	4	4	4
1	1	2	1	2	1	1	3	4	3	4	3	2	3	4	3	4	2	2	4	3	2	3	3	2	2	2	2	2	2	2	2	2	3	3	4	3	5	3	5	4	4	3	4	3	3
1	1	1	1	2	2	1	3	3	3	4	3	3	3	3	3	3	3	3	3	3	3	3	3	3	3	3	2	2	2	3	3	3	4	3	3	2	3	3	4	4	3	4	4	4	4
2	1	1	1	2	2	2	3	3	3	4	3	3	3	3	4	3	3	3	3	3	3	3	3	3	3	3	2	2	2	3	4	4	4	3	3	2	4	4	5	4	4	4	5	5	5
2	1	2	1	2	1	1	2	3	3	3	3	3	3	4	4	3	3	3	5	5	5	4	4	3	4	3	2	2	2	4	4	4	4	4	3	3	5	5	5	3	4	4	5	4	4
1	1	2	1	2	1	1	3	3	3	2	2	2	3	3	3	3	4	4	5	5	5	4	4	2	3	2	2	2	2	4	4	4	3	3	3	3	4	4	4	4	4	4	5	4	4
1	5	1	2	2	2	2	3	3	3	3	3	3	3	3	3	3	3	3	3	3	3	3	3	3	3	3	3	3	3	3	3	3	3	3	3	3	3	3	3	3	3	3	3	3	3
2	1	2	1	2	1	1	3	3	3	3	3	3	3	3	3	3	3	3	3	3	3	3	3	3	3	3	3	3	3	3	3	3	3	3	3	3	3	3	3	3	3	3	3	3	3
2	1	2	1	3	1	1	3	3	3	3	3	3	3	3	3	3	3	3	3	3	3	3	3	3	3	3	3	3	3	3	3	3	3	3	3	3	3	3	3	3	3	3	3	3	3
1	1	1	1	2	4	1	4	4	4	4	4	4	3	3	3	3	3	3	3	3	3.07188	3	3	3	3	3	3	3	3	3	3	3	3	3	3	3	5	5	5	5	5	5	5	3	3
1	1	1	1	1	3	1	5	5	5	4	4	4	4	4	4	4	4	4	3	3	3	2	2	2	1	2	2	1	2	3	3	3	4	4	4	3	5	4	3	4	4	4	4	4	4
1	1	1	1	1	4	2	4	4	4	3	3	3	3	3	4	4	4	4	3	3	3	4	4	3	4	4	3	3	3	3	3	3	3	3	3	3	4	4	4	4	4	4	3	3	3
2	1	1	1	3	3	2	3	3	3	3	3	3	3	4	4	4	4	4	4	4	4	3	3	4	4	4	3	3	3	4	3	3	3	3	4	4	3	3	3	4	4	4	3	3	3
2	1	1	1	3	2	2	2	3	4	1	1	1	2	4	4	4	4	4	4	4	4	4	4	3	4	4	2	2	2	4	4	4	3	3	4	4	4	4	4	3	3	3	3	3	3
2	1	1	1	1	2	1	2	2	2	3	3	3	2	4	4	4	4	4	4	4	4	4	4	2	4	4	2	2	2	4	4	4	4	2	4	2	4	4	4	4	4	4	4	4	4
2	1	2	1	2	1	1	5	5	5	4	4	4	5	5	3	4	4	4	4	4	4	4	5	4	3	3	3	5	5	4	5	5	5	4	4	5	5	5	5	5	4	5	4	3	3
1	1	1	1	2	1	1	4	4	4	4	4	4	5	5	3	4	4	4	4	5	5	4	4	3	3	4	4	4	4	5	4	4	4	5	4	5	4	5	3	4	4	4	4	4	4
2	1	2	1	1	1	1	4	4	4	4	4	4	4	4	4	4	4	4	4	4	4	4	4	4	4	4	4	4	4	4	4	4	4	4	4	4	4	4	4	4	4	4	4	4	4
2	1	1	1	2	3	1	4	4	4	4	4	4	4	4	3	4	4	4	5	5	5	4	4	4	4	4	4	4	5	5	4	4	3	4	5	5	4	4	3	3	4	4	4	4	4
1	1	1	1	2	3	1	5	4	4	4	4	4	4	2	4	4	3	4	3	4	4	4	4	4	3	4	4	4	4	4	1	1	3	4	4	4	4	4	3	4	4	4	4	4	4
1	1	2	1	2	1	1	3	3	3	3	3	3	3	3	3	3	3	3	3	3	3	3	3	3	3	3	3	3	3	3	3	3	3	3	3	3	3	3	3	3	3	3	3	3	3
2	1	2	1	1	1	1	3	4	4	3	3	3	3	3	3	3	4	4	4	4	4	4	4	3	4	2	2	2	2	3	3	4	4	4	4	2	4	4	4	4	4	4	4	4	4
1	1	1	1	2	2	2	2	2	3	3	3	3	3	3	3	3	3	3	3	3	3	3	3	4	4	4	2	2	2	4	4	4	4	4	4	4	3	3	3	3	3	3	3	3	3
2	1	1	1	2	2	1	4	4	4	3	3	3	3	3	3	3	3	3	3	3	3	3	3	3	3	3	3	3	3	3	3	3	3	3	3	3	4	4	4	4	4	4	4	4	4
2	5	2	2	2	1	2	2	2	2	4	3	3	4	3	3	3	4	4	4	3	4	3	4	4	3	4	3	4	3	3	3	3	3	3	3	3	4	4	3	4	4	4	4	4	3
1	3	1	2	2	2	2	3	3	3	3	3	3	3	3	3	3	3	3	3	3	3	3	3	3	3	3	3	3	3	3	3	3	4	4	4	4	3	3	3	3	3	3	4	4	4
2	1	1	1	2	3	1	3	3	3	3	3	3	3	3	3	3	3	3	3	3	3	3	3	3	3	3	3	3	3	3	3	3	2	2	4	4	3	3	3	3	3	3	3	3	3
1	1	2	1	2	1	1	2	2	2	3	3	3	2	3	3	3	4	4	4	4	4	3	3	3	3	3	4	4	4	3	3	3	3	3	3	3	4	4	4	3	3	3	3	3	3
1	1	1	1	3	3	2	3	3	3	3	3	3	3	3	3	3	3	3	3	3	3	3	3	3	3	3	3	3	3	3	3	3	3	3	3	3	3	3	3	3	3	3	3	3	3
1	1	1	1	1	2	1	3	3	3	3	3	3	3	3	3	3	2	2	2	2	3	2	3	3	2	3	3	3	3	2	2	2	3	3	2	2	4	4	4	4	4	4	4	4	4
2	1	2	1	2	1	1	4	5	4	5	4	4	4	4	4	4	3	3	3	3	3	3	3	3	3	3	3	4	2	4	5	5	3	2	3	2	3	4	4	5	4	5	4	2	4
2	1	1	1	3	3	3	4	4	4	4	4	3	3	3	4	4	3	3	4	4	3	3	3	2	2	2	2	3	3	3	3	3	4	4	4	3	5	5	4	4	5	5	3	4	5
1	1	1	1	2	2	1	4	3	3	2	3	2	4	4	3	3	2	2	4	4	4	3	3	2	2	2	2	2	2	5	5	3	4	4	4	4	4	5	5	4	5	5	5	5	5
1	0	1	1	2	4	2	3	5	5	5	4	4	5	4	4	5	3	3	4	4	4	4	4	2	1	2	3	4	2	3	4	4	4	4	3	3	5	5	5	5	5	5	5	5	5
1	1	2	1	1	1	1	3	3	1	3	3	3	2	3	3	3	3	3	3	3	3	3	3	3	3	4	2	3	4	3	3	3	3	3	3	3	4	3	4	3	3.20412	4	3	3	3
1	2	2	5	2	1	3	3	4	3	2	3	3	4	4	3	4	3	3	4	4	4	4	4	4	3	4	3	4	3	4	3	4	3	4	4	3	4	4	3	3	4	3	4	3	4
2	1	2	1	2	1	1	2	4	3	4	3	4	2	2	3	2	4	4	2	2	2	3	3	4	2	2	3	3	4	4	4	4	4	5	5	3	5	5	3	4	4	5	5	5	5
2	1	1	1	1	2	1	3	3	3	3	3	3	3	3	3	3	3	3	3	3	3	3	3	3	3	3	3	3	3	3	3	3	3	3	3	3	3	3	3	3	3	3	3	3	3
1	1	2	1	2	1	1	5	4	5	5	3	4	5	4	4	4	3	4	3	4	4	4	4	5	5	3	5	3	5	4	4	4	4	4	4	4	5	4	4	4	5	4	4	5	4
2	1	2	1	4	1	1	5	5	5	3	3	3	4	4	3	3	3	3	3	3	3	3	3	3	3	3	3	3	3	3	3	3	3	3	3	3	3	3	3	3	3	3	3	3	3
2	1	1	1	2	1	1	2	3	3	2	2	3	3	2	3	4	4	4	4	4	4	4	3	4	4	4	4	4	4	3	3	3	3	3	4	4	5	5	3	4	3	4	4	4	4
2	5	1	2	2	4	2	1	1	1	1	1	1	1	5	1	1	5	5	5	5	5	5	2	1	5	1	5	1	5	5	5	1	3	3	3	2	5	5	1	5	5	5	5	1	5
2	1	2	1	2	1	1	4	4	5	3	3	3	4	4	4	4	3	3	4	4	2	3	3	3	3	3	3	3	3	3	3	3	3	4	3	4	3	4	3	4	3	4	4	3	4
2	1	2	1	2	1	1	4	2	2	2	4	3	3	4	3	4	2	2	4	4	4	2	4	2	2	4	2	2	2	4	3	2	3	2	4	2	4	2	4	4	4	4	4	4	2
1	1	2	1	2	1	1	4	4	2	4	4	4	5	5	4	5	4	4	5	5	5	5	5	1	3	4	1	1	1	4	4	4	5	4	1	2	4	5	4	5	5	5	5	4	4
1	1	2	1	2	1	1	4	4	3	4	5	5	4	5	4	3	4	3	4	4	3	3	3	3	4	3	4	3	3	3	3	3	4	4	3	3	5	5	3	3	4	4	4	5	5
2	1	2	1	2	1	1	3	4	3	4	3	3	4	4	4	4	4	3	4	4	4	4	3	2	2	2	2	2	2	2	2	3	2	2	2	2	4	5	4	4	4	3	4	4	4
1	1	1	1	1	1	1	5	5	2	1	2	5	1	3	2	3	2	5	1	5	2	2	1	5	1	3	5	2	4	2	1	3	3	2	2	2	1	2	5	5	2	2	2	3	1
1	1	1	1	2	3	2	4	4	4	4	4	4	3	4	4	4	4	4	4	4	4	4	3	2	2	2	1	2	2	3	3	4	5	5	4	4	5	3	4	5	3	4	5	3	4
2	1	1	1	2	3	2	5	3	4	3	4	4	4	4	3	4	5	5	3	3	3	3	5	3	4	4	4	4	3	3	3	4	4	4	4	3	4	3	4	4	4	5	4	5	4
2	1	2	1	2	1	1	3	4	3	2	1	3	5	5	5	5	3	3	3	4	3	4	3	3	3	2	3	4	4	4	4	4	4	4	4	4	4	3	3	4	4	4	3	4	4
2	1	1	1	2	4	1	3	3	4	3	3	4	1	1	4	4	5	5	5	4	1	5	5	3	3	3	4	4	3	5	5	5	3	2	3	4	5	5	5	5	5	5	5	1	5
2	1	2	0	2	1	1	3	2	2	4	3	3	2	3	4	4	3	3	4	4	4	3	3	2	1	1	1	1	1	3	3	3	2	2	4	3	4	5	4	5	4	4	5	5	5
2	1	1	1	2	1	1	5	3	4	4	2	3	3	4	4	3	5	5	5	5	4	5	5	3	3	3	3	3	3	4	3	3	3	4	5	3	3	3	3	3	3	3	3	5	5
2	5	1	2	1	1	1	5	5	5	4	1	1	5	5	3	3	3	3	4	4	4	3	3	1	1	1	1	1	1	2	4	3	2	2	4	2	3	3	4	4	3	3	5	3	4
1	1	2	1	2	1	1	2	1	1	3	2	2	3	2	3	1	2	2	2	3	3	3	3	2	4	4	1	1	1	4	4	4	5	2	4	2	4	4	4	4	4	4	1	1	1
1	1	1	1	2	2	1	3	3	3	3	3	4	3	3	3	3	3	4	4	4	4	1	1	3	3	3	4	4	3	2	3	3	3	2	3	4	3	3	3	2	3	3	3	3	3
1	1	2	1	1	1	1	3	3	3	3	3	3	2	2	3	3	3	2	3	3	3	3	3	3	3	3	3	3	3	3	3	3	3	3	3	3	4	4	4	3	3	3	3	3	3
1	5	1	2	2	4	1	3	3	4	4	2	2	5	4	3	4	5	5	3	4	4	3	3	4	4	4	2	4	4	4	4	4	2	2	3	2	4	4	4	4	4	4	4	4	3
1	1	2	1	2	1	1	5	5	5	4	3	2	5	5	5	4	4	4	4	4	5	5	4	3	2	3	4	3	3	4	4	4	3	3	4	4	4	4	5	3	4	4	4	4	4
2	1	1	1	2	3	1	4	4	3	3	3	2	5	4	2	3	3	3	4	4	4	4	4	1	1	1	3	3	3	4	4	4	5	3	4	3	5	4	5	4	4	5	5	4	4
1	5	1	2	2	3	2	4	4	4	4	4	4	4	4	4	4	4	4	4	4	4	4	4	3	3	3	3	3	3	4	4	4	3	3	3	3	4	4	4	4	4	4	4	4	4
2	1	1	1	5	3	6	5	5	5	3	3	3	5	5	4	3	3	3	2	2	3	3	3	3	3	3	4	4	4	3	4	4	4	4	3	3	4	4	4	3	3	3	3	4	3
2	1	2	1	2	1	1	4	3	4	3	3	3	3	3	3	3	3	3	3	4	4	3	3	3	3	3	2	2	2	3	3	3	5	3	5	4	4	3	3	4	3	4	5	3	3
2	1	1	1	2	1	1	3	4	4	4	3	4	4	4	2	4	2	2	2	2	2	4	4	2	2	2	2	2	2	4	2	2	2	4	4	4	5	5	2	5	5	5	4	4	4
2	1	2	1	2	1	1	4	4	3	4	3	3	4	5	3	4	4	2	3	3	3	2	2	1	1	1	1	2	2	4	2	2	2	2	2	2	4	3	5	3	3	3	4	2	2
2	1	2	1	3	1	1	2	3	2	5	3	4	3	3	4	4	3	3	3	3	3	4	4	2	2	2	2	2	2	3	3	3	3	3	3	3	3	3	3	3	3	3	3	3	3
2	1	1	1	2	2	1	3	5	5	5	5	4	5	5	5	5	5	5	4	4	4	4	4	3	3	4	3	4	2	2	2	2	2	3	5	4	5	5	5	5	5	5	5	5	5
2	1	2	1	1	1	1	3	4	4	5	2	4	3	4	5	5	4	4	3	3	3	3	3	3	1	2	3	4	2	3	3	3	3	4	3	3	5	4	4	5	2	4	4	4	4
1	1	1	1	2	3	1	4	4	4	3	3	3	3	4	3	4	3	3	4	4	4	4	4	2	2	2	2	3	3	3	3	4	3	4	4	3	4	3	3	4	3	3	4	3	4
2	1	2	1	5	1	2	3	4	4	4	3	3	3	4	4	4	4	4	4	4	4	3	3	4	4	4	4	4	3	4	4	4	4	3	3	4	5	4	4	3	3	4	4	4	4
1	1	2	1	1	1	1	4	4	4	4	3	4	3	4	4	4	3	3	4	3	3	3	4	3	3	3	3	4	4	4	3	3	3	3	4	4	4	4	3	3	4	4	3	4	3
2	1	1	1	2	2	1	5	5	5	4	3	4	4	5	4	4	4	4	4	4	4	4	5	4	4	4	4	4	4	4	4	4	4	4	3	3	4	4	4	4	4	4	3	4	3
1	1	2	1	2	1	3	4	5	5	3	3	3	5	5	4	3	3	3	2	2	3	3	3	2	3	3	3	3	3	3	4	4	4	4	3	3	4	4	4	2	3	3	3	4	3
2	1	2	1	2	1	1	3	3	3	3	2	3	3	4	2	4	4	5	3	4	3	4	2	4	2	4	1	2	2	3	3	3	2	1	4	2	4	5	3	4	3	4	5	5	5
1	1	2	1	4	1	1	5	3	3	5	5	5	5	5	5	5	5	5	5	5	5	5	5	2	3	5	2	2	2	3	3	5	2	4	3	3	5	4	4	5	5	5	5	5	1
1	1	2	1	2	1	1	5	5	5	3	3	3	5	5	4	3	3	3	2	2	3	3	3	4	4	5	4	4	4	3	3	3	4	4	3	3	4	4	4	4	4	4	2	4	3
1	1	1	1	2	2	1	4	4	3	2	3	4	5	5	3	3	3	3	5	5	5	4	4	2	2	2	1	2	1	4	4	4	3	3	3	4	5	5	5	5	5	5	5	5	5
1	1	1	1	1	3	1	3	2	2	3	3	2	3	3	3	3	3	3	3	3	3	3	3	2	2	2	2	2	2	3	3	3	3	3	5	5	5	5	5	5	5	5	5	5	5
1	5	2	2	2	1	1	4	3	3	4	4	4	3	3	4	4	3	4	4	4	4	4	4	2	2	2	2	2	2	3	3	3	3	2	4	3	5	4	5	4	4	4	3	3	3
2	1	1	1	5	4	3	5	5	5	4	4	4	3	4	4	4	3	3	3	4	4	4	5	5	4	4	4	4	5	4	4	4	5	5	5	5	4	4	3	3	3	3	3	4	3
1	1	2	1	2	1	1	4	4	3	4	4	3	5	5	4	5	4	4	4	4	3	4	4	2	3	4	1	2	2	4	4	3	3	3	4	3	3	4	4	4	3	4	4	4	4
1	5	2	2	2	1	1	4	4	4	5	5	5	4	4	5	5	5	5	5	5	5	5	5	5	5	5	5	5	5	5	5	5	5	5	5	5	5	5	5	5	5	5	5	5	5
2	2	2	2	1	1	3	4	3	4	3	5	4	4	5	3	4	3	4	4	4	4	5	5	4	4	5	4	4	5	4	4	4	4	3	3	4	4	4	4	5	5	5	4	3	4
1	2	2	2	1	1	3	5	5	5	4	4	4	4	5	3	4	5	5	5	5	5	4	4	4	4	4	5	5	5	4	4	4	5	5	4	4	4	4	4	5	5	5	4	4	4
2	1	2	1	1	1	1	5	5	5	5	5	5	5	5	5	5	5	5	5	5	5	5	5	5	5	5	5	5	5	5	5	5	5	5	5	5	5	5	5	5	5	5	5	5	5
2	1	2	1	1	1	1	3	4	2	5	4	2	4	5	5	4	3	4	4	4	4	4	4	5	4	4	5	3	5	5	5	5	4	4	4	4	5	5	5	5	4	5	5	5	4
1	5	1	2	1	3	3	1	3	5	5	5	5	4	4	4	4	4	4	4	4	4	4	4	4	4	4	4	4	4	4	4	4	4	4	4	4	4	4	4	4	4	4	4	4	4
2	5	1	2	1	2	3	5	5	4	3	5	3	5	4	3	5	4	5	3	3	3	4	5	5	3	4	4	5	5	4	5	3	4	5	3	4	3	3	4	5	5	3	4	3	4
2	4	1	3	2	1	3	3	3	3	1	1	1	3	2	5	5	5	5	2	2	2	2	2	5	5	5	5	4	4	1	2	2	5	5	5	5	5	5	5	5	5	5	5	5	5
1	1	2	1	1	1	1	5	4	4	3	4	5	3	5	3	3	5	4	4	5	4	3	4	4	3	4	3	4	5	5	4	4	3	3	3	4	3	5	3	4	5	5	4	4	5
2	2	1	2	1	3	3	4	4	4	4	4	4	4	4	4	4	4	4	4	4	4	4	4	4	4	4	4	4	4	4	4	4	4	4	4	4	5	5	5	5	5	5	5	5	5
2	1	1	1	2	1	1	4	3	4	4	5	3	3	4	4	4	3	3	4	4	3	3	3	3	4	3	3	3	3	1	2	3	3	2	3	2	5	4	5	3	3	4	3	5	3
1	1	1	1	1	4	3	5	4	4	4	4	3	4	4	4	5	3	3	4	4	4	3	4	2	1	1	2	2	1	3	3	3	4	3	4	3	5	5	5	5	4	4	4	4	4
2	1	1	1	2	3	2	4	4	4	4	4	3	3	5	5	4	3	3	4	4	4	3	4	3	2	2	2	1	1	3	3	3	4	4	5	3	4	4	3	3.88638	4	4	4	4	4
1	1	1	1	2	4	2	4	4	4	4	4	4	3	4	4	4	3	3	4	4	4	4	3	2	1	1	2	2	2	4	4	4	4	3	4	4	4	4	4	4	4	4	4	4	4
2	1	2	1	2	1	1	4	5	4	4	4	4	3	4	4	4	3	3	3	3	3	3	3	3	2	2	2	2	2	4	2	2	4	4	5	4	4	4	4	4	4	4	3	3	3
1	1	1	1	2	3	1	5	4	5	4	4	3	3	4	4	4	3	3	4	4	4	3	4	2	2	2	2	2	2	3	3	3	3	4	4	3	4	3	4	3	4	3	3	3	3
1	1	1	1	2	4	3	4	4	4	4	4	4	4	4	3	3	3	3	4	4	4	4	4	2	1	1	1	1	2	4	4	4	4	3	4	4	5	4	4	4	3	4	3	3	3
2	1	1	1	2	4	3	4	4	5	4	4	4	4	4	4	4	4	4	4	4	4	4	4	3	1	1	2	1	1	3	4	4	5	5	5	5	5	5	4	4	3	4	3	3	3
1	1	2	1	2	1	1	3	3	3	3	1	1	4	5	4	4	3	4	2	3	2	2	3	3	5	5	3	5	3	1	1	5	5	5	5	3	5	5	5	4	4	4	5	3	3
1	1	2	1	1	1	1	4	5	5	3	3	4	4	4	4	3	4	4	5	5	5	5	5	3	3	3	3	3	3	3	3	3	3	3	4	4	4	4	3	3	4	4	3	3	3
1	1	1	1	2	2	2	3	5	5	5	5	5	3	3	4	4	4	3	5	5	5	5	5	2	2	2	2	2	2	3	3	3	5	2	5	5	3	4	3	3	4	4	3	3	3
1	5	2	2	2	1	1	3	3	3	3	3	3	3	4	4	4	2	2	3	3	3	3	3	4	4	4	3	3	3	2	2	2	2	2	3	2	4	4	4	3	3	3	3	3	3
1	1	2	1	2	1	3	3	4	3	4	2	1	3	4	3	3	3	3	2	2	2	4	4	4	4	4	2	1	1	4	3	3	5	5	4	4	5	4	4	4	3	3	4	2	2
2	1	1	1	2	5	3	2	3	3	4	3	3	4	3	4	4	4	3	4	4	4	4	4	2	3	3	2	2	2	4	3	4	2	2	4	4	5	4	4	4	4	3	3	4	3
2	1	1	1	2	3	1	4	4	3	3	3	3	3	4	3	2	3	2	5	5	5	5	5	1	3	2	2	2	2	3	3	2	4	4	4	2	4	4	4	4	4	4	5	5	5
2	2	2	3	2	1	2	1	5	2	5	5	5	4	3	4	5	5	2	5	4	4	1	1	3	4	4	1	1	1	1	1	1	3	3	5	5	5	2	5	4	3	4	5	3	1
1	1	1	1	2	3	4	4	3	4	3	5	4	4	4	4	4	3	4	5	5	5	5	5	3	2	3	3	3	2	3	2	2	3	4	5	5	4	4	4	3	5	3	4	3	3
1	1	1	1	2	3	2	4	4	4	5	5	5	3	4	4	4	3	3	4	4	4	4	4	3	1	1	2	2	2	3	3	3	4	4	5	4	4	3	4	4	3	4	3	4	3
2	5	1	2	4	3	3	3	2	3	4	4	3	2	4	4	4	4	3	3	3	3	4	4	2	1	1	2	3	2	4	4	4	3	5	4	4	4	4	4	3	3	3	4	3	3
2	1	2	1	2	1	1	3	5	4	2	1	3	5	5	4	4	4	4	4	2	2	2	4	2	3	3	2	2	2	2	2	2	5	3	4	3	2	4	4	4	3	4	4	4	4
1	3	2	2	3	1	1	3	3	3	3	3	3	3	3	3	3	3	3	3	3	3	3	3	3	3	3	3	3	3	3	3	3	3	3	3	3	3	3	3	3	3	3	3	3	3
2	1	1	1	2	3	1	2	2	2	2	2	2	2	2	2	2	3	3	3	3	3	3	3	3	3	3	4	4	4	3	3	3	3	2.46495	3	3	3	3	3	3	3	3	3	3	3
1	4	1	3	3	1	3	3	3	3	3	3	3	3	3	3	3	3	3	3	3	3	3	3	3	3	3	3	3	3	3	3	3	3	3	3	3	3	3	3	3	3	3	3	3	3
1	3	1	3	3	3	1	2	2	2	2	2	2	2	2	2	2	2	2	2	2	2	2	2	2	2	2	2	2	2	3	3	3	3	3	3	3	3	3	3	3	3	3	3	3	3
2	2	2	2	5	1	1	2	2	2	2	2	2	2	3	3	3	3	3	3	3	3	3	3	4	4	4	4	4	4	3	3	3	3	3	3	3	3	3	3	3	3	3	3	3	3
2	1	2	1	3	1	3	4	4	4	4	4	4	3	3	3	3	4	4	4	4	4	4	4	4	4	4	4	4	4	2	2	2	3	3	3	3	3	3	3	4	4	4	4	4	4
1	5	1	2	3	3	3	3	3	3	3	3	3	3	3	3	3	3	3	3	3	3	3	3	3	3	3	3	3	3	3	3	3	3	3	3	3	3	3	3	3	3	3	3	3	3
2	3	1	2	2	5	3	3	3	3	3	3	3	3	3	3	3	2	2	2	2	2	2	2	4	2	2	4	4	4	4	4	4	3	3	4	4	4	4	4	4	4	4	4	4	4
1	1	1	1	2	3	2	4	4	4	4	4	3	4	5	4	4	3	3	4	3	3	3	4	3	3	2	2	3	1	3	4	3	3	2	4	3	4	4	3	4	4	4	2	3	3
2	1	1	1	1	3	3	4	4	3	4	2	3	4	4	3	4	3	3	3	3	3	4	4	3	3	3	3	3	3	3	4	4	3	4	3	3	3	3	3	3	3	4	3	3	3
2	1	1	1	2	3	1	4	4	4	4	3	3	3	4	3	3	3	3	4	4	4	3	4	2	2	2	2	2	2	3	3	3	4	4	3	3	4	4	5	4	4	4	2	3	3
1	1	2	1	2	1	1	3	4	4	4	3	3	3	3	4	4	4	4	4	4	4	4	4	3	1	3	1	2	2	3	3	3	5	5	3	3	4	4	4	4	4	4	3	3	3
1	1	1	1	2	4	3	5	5	5	5	4	4	4	5	4	4	3	3	4	4	4	4	4	2	2	2	2	2	2	4	4	3	4	4	4	4	4	4	4	4	4	4	3	4	4
2	1	1	1	2	1	1	3	2	3	2	2	3	4	5	4	3	2	3	4	4	4	4	4	2	4	3	2	2	2	3	4	3	1	5	5	5	5	5	5	4	5	5	5	5	3
1	1	1	1	2	3	2	5	5	5	3	5	5	3	4	4	4	2	3	4	4	4	4	4	3	2	3	2	2	2	5	4	4	3	3	4	4	5	3	5	4	4	4	2	2	2
2	5	2	2	2	1	1	5	4	4	5	4	4	3	4	4	4	4	4	4	4	4	3	4	2	2	2	2	2	2	4	4	3	2	3	5	2	4	4	4	4	4	4	3	2	2
2	4	1	3	2	2	1	3	2	2	5	3	3	4	4	3	4	3	3	4	4	4	4	4	2	3	3	2	3	2	2	2	2	2	2	4	2	2	2	3	4	2	2	4	2	2
2	5	2	2	2	1	1	4	4	4	3	3	3	3	4	3	4	3	3	3	3	3	3	3	3	4	4	2	2	2	4	4	4	5	5	5	5	4	4	4	5	4	5	4	3	3
1	1	2	1	2	1	2	5	5	5	5	4	1	4	4	2	4	2	4	5	5	5	5	5	1	4	4	1	1	1	5	5	5	2	2	5	5	5	2	5	3	4	3	1	1	1
2	1	1	1	1	5	3	3	3	3	3	3	3	3	3	3	3	3	3	3	3	3	3	3	3	3	3	3	3	3	3	3	3	3	3	3	3	4	3	2	4	4	4	4	4	4
1	1	2	1	1	1	1	4	4	3	4	2	3	4	4	3	3	3	3	3	3	3	3	3	3	3	3	3	3	3	3	3	3	3	3	3	3	3	3	3	3	3	3	3	3	3
2	1	1	1	2	3	2	5	5	5	5	4	4	4	5	4	4	4	4	5	5	5	4	4	3	1	1	2	2	2	3	3	3	4	4	5	5	4	4	3	4	4	4	3	3	3
1	1	1	1	2	3	1	4	4	4	4	4	4	3	4	3	4	3	3	4	4	4	4	4	3	2	2	1	3	3	4	4	4	4	4	4	4	5	4	4	5	3	4	3	3	3
2	1	1	1	2	5	4	3	4	4	5	4	4	4	5	3	3	3	3	3	3	3	4	4	2	2	3	2	2	2	5	4	3	3	4	3	3	5	4	3	4	3	3	4	4	4
2	1	1	1	2	3	4	1	1	1	4	4	5	4	3	4	5	3	3	4	4	4	4	4	2	4	4	1	1	1	3	3	3	2	2	5	5	4	4	3	4	4	4	3	3	3
2	5	2	2	4	1	2	3	3	3	4	3	3	3	4	4	4	3	3	4	4	4	4	4	2	2	2	3	2	2	3	3	4	3	3	4	3	3	3	3	3	4	4	4	3	3
2	1	1	1	2	3	2	4	4	4	4	4	4	3	4	3	3	4	4	3	3	3	4	4	2	2	1	2	3	2	3	3	3	4	4	4	4	4	4	4	4	4	4	3	4	4
1	1	2	1	2	1	1	4	3	4	5	3	3	3	3	3	4	3	3	2	2	2	2	2	2	4	4	3	3	3	1	1	1	3	2	4	2	5	2	4	3	2	3	4	4	2
2	1	1	1	2	3	3	4	4	4	4	3	3	3	4	3	3	3	3	3	3	3	3	3	2	1	1	3	3	3	4	4	4	4	4	4	4	4	4	4	5	3	4	3	4	4
2	1	2	1	2	1	1	3	4	4	4	4	4	4	3	4	4	4	4	4	4	4	4	4	2	2	2	1	1	1	3	3	3	4	3	3	3	5	5	5	5	5	5	5	5	5
2	1	1	1	2	2	3	3	4	4	4	4	3	4	3	4	4	4	4	3	4	4	3	4	3	3	4	4	4	4	3	3	3	3	3	3	3	4	4	4	4	4	4	3	3	4
1	1	1	1	1	3	2	2	5	3	3	1	3	3	4	3	3	3	3	3	3	3	3	3	3	3	4	2	3	3	3	3	2	2	2	3	3	3	3	3	3	3	3	3	2	2
2	1	1	1	2	3	5	3	4	4	4	4	3	4	3	3	3	4	3	4	3	3	4	4	4	3	4	4	4	4	3	4	3	3	5	3	4	4	3	4	4	4	4	4	4	4
2	5	1	2	2	2	3	4	4	4	3	4	4	4	3	4	3	4	4	3	4	4	4	4	4	4	3	4	4	4	4	4	3	4	4	4	4	3	4	4	4	4	3	4	4	3
2	1	1	1	1	3	5	4	4	4	4	3	4	3	4	3	3	4	3	3	3	3	3	4	3	3	4	3	3	3	4	3	3	4	4	4	3	4	4	3	3	4	4	4	4	4
1	1	2	1	2	1	3	4	4	4	3	4	4	4	4	4	4	3	4	4	4	4	4	4	4	3	3	3	3	4	3	4	3	3	4	4	4	3	3	3	4	4	4	3	3	3
2	1	1	1	1	3	5	4	4	4	4	3	4	3	4	3	3	4	3	3	3	3	3	4	3	3	4	3	3	3	4	3	3	4	4	4	3	4	4	3	3	4	4	4	4	4
2	1	1	1	2	1	3	3	3	3	3	3	3	3	3	3	3	4	3	3	4	3	3	3	4	3	4	4	3	4	3	3	3	3	3	3	3	4	4	4	4	4	4	4	4	4
1	1	2	1	2	1	1	4	4	4	4	4	4	4	4	4	4	3	3	3	3	3	3	3	3	3	3	3	3	3	3	3	3	4	4	4	4	4	4	4	4	4	4	4	4	4
1	1	2	1	2	1	1	4	4	4	4	4	4	4	4	4	4	4	4	4	4	4	4	4	4	4	4	4	4	4	3	3	3	5	5	5	5	5	5	5	5	5	5	5	5	5
1	1	1	1	2	6	3	3	3	3	3	3	3	3	3	3	3	3	3	3	3	3	3	3	3	3	3	3	3	3	3	3	3	5	5	5	5	3	3	3	3	3	3	3	3	3
1	1	1	1	2	5	3	3	3	3	3	3	3	3	3	3	3	4	4	4	4	4	4	4	4	4	4	4	4	4	4	4	4	5	5	5	5	4	4	4	4	4	4	4	4	4
1	1	1	1	1	6	1	3	3	3	3	3	3	3	3	3	3	3	3	3	3	3	4	4	3	3	3	3	3	3	3	3	3	4	4	4	4	5	4	5	5	4	5	5	4	5
1	1	1	1	2	6	2	3	3	3	3	3	3	3	3	3	3	3	3	4	4	4	3	3	4	3	3	4	4	4	4	4	4	3	3	3	3	4	4	4	4	4	4	4	4	4
1	1	1	1	2	6	3	3	3	3	3	3	3	3	3	3	3	3	3	3	4	3	3	4	3	3	4	3	4	3	3	3	3	3	3	3	3	4	3	4	3	3	3	3	3	3
1	1	1	1	2	2	3	2	2	2	2	3	3	3	3	3	3	3	3	3	3	3	3	3	3	3	3	3	3	3	3	3	3	3	4	3	4	4	4	4	4	4	4	4	4	4
2	1	1	1	2	3	3	4	3	4	4	4	3	4	4	3	4	3	4	4	3	4	3	4	3	2	3	2	4	4	4	2	3	3	4	3	4	4	3	4	4	3	4	3	4	3
1	1	2	1	3	1	1	3	4	2	4	4	4	4	5	4	4	4	4	5	5	5	4	5	3	3	3	2	2	2	4	3	2	2	3	4	4	4	4	3	4	4	4	4	4	4
2	1	2	1	2	1	1	4	3	3	4	3	3	2	3	3	3	3	3	3	3	3	3	3	3	3	3	3	3	3	3	3	3	4	4	3	3	3	3	3	3	3	3	3	3	3
2	1	1	1	2	5	3	4	4	4	5	5	5	4	4	5	4	4	4	5	5	5	5	4	1	1	2	3	3	3	4	4	4	4	4	5	5	5	5	5	4	4	4	4	3	3
1	1	2	1	1	1	1	4	4	4	4	4	3	3	4	4	3	4	3	4	3	3	3	3	1	3	3	1	2	2	4	4	4	4	3	4	4	4	4	3	4	4	4	3	3	4
1	1	1	1	1	2	1	4	4	4	4	4	3	4	4	4	5	5	5	4	4	4	4	3	4	4	5	5	5	5	5	5	5	4	4	4	3	5	5	5	4	4	4	4	4	4
1	1	2	1	1	1	1	5	5	5	5	5	5	5	5	5	5	5	5	5	5	5	5	5	5	5	5	5	5	5	5	5	5	5	5	5	5	5	5	5	5	5	5	5	5	5
1	1	1	1	1	4	1	4	4	4	4	4	4	4	4	4	4	4	4	4	4	4	4	4	4	4	4	4	4	4	4	4	4	4	4	4	4	4	4	4	4	4	4	4	4	4
2	1	2	1	1	1	1	3	3	3	3	3	3	3	3	3	3	3	3	3	3	3	3	3	3	3	3	3	3	3	3	3	3	3	3	3	3	3	3	3	3	3	3	3	3	3
1	1	1	1	1	3	1	5	5	5	5	5	5	5	5	5	5	5	5	5	5	5	5	5	5	5	5	5	5	5	5	5	5	5	5	5	5	5	5	5	5	5	5	5	5	5
2	1	1	1	1	3	1	5	5	5	5	5	5	5	5	5	5	5	5	5	5	5	5	5	5	5	5	5	5	5	5	5	5	5	5	5	5	5	5	5	5	5	5	5	5	5
1	4	2	3	1	1	1	5	5	5	5	5	5	5	5	5	5	5	5	5	5	5	5	5	5	5	5	5	5	5	5	5	5	5	5	5	5	5	5	5	5	5	5	5	5	5
